# Supplementary material for: Probing the structure of water in individual living cells
Source: Nat Commun. 2024 Jun 20;15:5271. doi: 10.1038/s41467-024-49404-9 (PMC11190263; doi:10.1038/s41467-024-49404-9)
Supplement: Supplementary file 4 — Source Data file [file 41467_2024_49404_MOESM4_ESM.xlsx]

## Sheet: Figure 1
Wavenumber /cm-1	Pure_Water	Single Cell A	Single Cell B	Petri-Dish
588.252	14078.3	32716	25852	42277.5
590.779	13943	32176	25560	41460
593.305	13991.3	31881	25609	40914
595.831	13795	31584	25146	40281.5
598.355	13738.7	31450	24961	39686
600.88	13654.7	31119	24706	39193
603.403	13669.7	31266	24830	39072
605.926	13553.7	31265	24727	38848
608.448	13496.7	31400	25235	38539
610.969	13389	31091	24758	38199.5
613.49	13300.3	30925	24353	38140.5
616.009	13265.3	30342	24245	37759
618.529	13190.7	30006	23707	37312
621.047	13033	29388	23377	36606.5
623.565	12875.3	29170	23273	35902
626.082	12755	29204	23231	34964
628.598	12672.7	29269	23379	34400.5
631.114	12656.3	29017	23246	33512.5
633.628	12627.7	28773	22925	32624
636.143	12385.7	28206	22623	31759
638.656	12289.3	27774	22295	31134
641.169	12240.7	27441	22104	30533
643.681	12250	26930	21810	29854.5
646.192	12114	26823	21662	29433
648.703	12127.3	26859	21728	28921
651.213	11969.3	26840	21749	28491.5
653.722	11942	26848	22088	28457
656.231	11913.3	27024	22043	28129
658.739	11814	26996	21921	28000
661.246	11781.7	26777	21817	28021
663.752	11682.7	26800	21837	28015
666.258	11637.7	26838	21536	27823
668.763	11638.7	26867	21551	27788.5
671.267	11511.3	26494	21250	27672
673.771	11526.3	26641	21410	27646
676.274	11463	26519	21345	27760.5
678.776	11431	26673	21337	27912
681.277	11368.3	26597	21264	27871.5
683.778	11402.3	26756	21741	27885.5
686.278	11325.3	26845	21952	27857.5
688.778	11225	26958	21958	28054.5
691.276	11158.7	27052	22084	27992.5
693.774	11177.3	27234	22318	28141
696.272	11102.3	27477	22742	28024
698.768	11153.3	28002	23220	27996.5
701.264	11004.3	28801	23822	27964
703.759	10982.7	29320	24752	27844
706.254	10890.3	29321	24768	27871.5
708.747	10969	29435	24267	27663
711.24	10818.3	29066	24355	27669
713.733	10870.7	29148	23933	27780.5
716.224	10812.7	28694	23536	27735.5
718.715	10759	28546	23070	27649
721.206	10658.7	28165	22628	27694.5
723.695	10702	28083	22887	27831.5
726.184	10563.3	28064	22810	27901.5
728.672	10613.7	28458	22884	28239.5
731.16	10529	28461	22808	28300.5
733.646	10625.7	28937	23189	28466.5
736.132	10437.3	29016	23144	28621.5
738.618	10543.7	29235	23441	29186.5
741.102	10410	29432	23529	29330
743.586	10372.3	29563	23902	29874
746.07	10349.3	29459	23917	30123.5
748.552	10333.3	29532	23896	30619
751.034	10270.7	29353	23443	30853
753.515	10175	29004	23464	31356.5
755.996	10217	28713	23126	31857.5
758.475	10211	28800	23087	32124.5
760.955	10100.3	28864	23253	32650.5
763.433	10136.7	29358	23690	33209.5
765.911	10055	30012	23989	33580.5
768.388	10162.3	30832	24841	34069.5
770.864	10018.3	31144	25168	34529.5
773.339	10019.7	31315	25127	34961
775.814	9924	31150	24814	35249
778.288	10043	30784	24600	35914
780.762	9926.33	30414	23885	36129
783.235	9862.67	30181	23676	36336
785.707	9778.33	29784	23426	36417.5
788.178	9720	29792	23321	36723
790.649	9599.67	29791	23507	36762.5
793.119	9670.67	30108	23846	37007
795.588	9479	30192	23992	36856.5
798.057	9502.67	30483	24381	37155
800.525	9372.33	30745	24538	37112
802.992	9278	30855	24787	37393
805.459	9135.67	30883	24874	37173
807.924	9128.67	31281	25237	36987
810.39	8973	31642	25377	36745.5
812.854	9019.67	32124	25716	36805.5
815.318	8913.67	32312	25594	36656.5
817.781	8848.67	32375	25577	36557
820.243	8771.33	32023	25427	36495
822.705	8730.33	31938	25044	36463
825.166	8543	31312	24719	36405
827.627	8523.33	31413	24719	36278
830.086	8395.67	31256	24564	36238.5
832.545	8436.67	31895	24912	36503.5
835.003	8300.33	32172	25612	36884.5
837.461	8294.33	33356	26462	37041
839.918	8173.98	34005	26957	37366
842.374	8236.3	34225	27109	37965.5
844.829	8101.34	34239	27129	38460
847.284	8090.92	34215	27061	39267.5
849.738	7924.66	34061	26822	39818.5
852.192	7940.99	34013	26683	40630.5
854.644	8010.76	34153	26734	41378.5
857.096	7963.03	34287	26809	42525
859.548	7884.5	34512	26964	43314.5
861.998	7827.51	35013	27477	44365.5
864.448	7843.23	35450	27670	45516
866.898	7840.12	36132	27873	46743
869.346	7691.33	36443	28036	47870.5
871.794	7754.67	36921	28445	49210
874.241	7715.67	37188	28432	50389
876.688	7731.33	37996	28784	51862.5
879.134	7738.67	38488	29089	53402
881.579	7713.67	39198	29544	54878
884.023	7650	39629	29917	56267.5
886.467	7831	40325	30179	57942.5
888.91	7730.33	40997	30557	59288.5
891.353	7732.33	41355	30917	60634
893.794	7766.67	41610	30808	61923.5
896.235	7741.67	41758	31061	62873
898.676	7672	41989	31122	63929
901.115	7682.33	42156	31412	64496
903.555	7568.67	42043	31314	64953
905.993	7561	42498	31499	65308.5
908.43	7412.67	42465	31639	65124
910.867	7410	42648	31498	65118
913.304	7246	42742	31559	64615.5
915.739	7198.67	42433	31523	63988.5
918.174	7074	42559	31483	63079.5
920.608	6990.67	42198	31921	62425
923.042	6859	42226	31523	61014.5
925.474	6780.67	42089	31398	60190.5
927.907	6607	41502	31168	58821.5
930.338	6603.67	40910	30819	57971.5
932.769	6464	40057	30354	56781.5
935.199	6432	39490	29811	55704
937.628	6352	38926	29445	54968.5
940.057	6225.33	38670	28971	54005.5
942.485	6155	38084	28505	53093.5
944.913	6128	37702	28299	52328
947.339	5908.67	37185	27984	51485.5
949.765	5926.67	36501	27715	50604.5
952.191	5838	36148	27228	49852
954.615	5765.67	35720	27047	48972.5
957.039	5687.67	35184	26525	48290
959.463	5650	34500	26304	47611
961.885	5503	34352	25946	46633.5
964.307	5481.33	33949	25636	45450.5
966.728	5319.67	33437	25569	44547.5
969.149	5301.67	33319	25342	43483
971.569	5218.33	32778	25065	42412
973.988	5236	32447	24831	41502.5
976.406	5042.67	31888	24584	40587
978.824	5060	31835	24410	39642.5
981.242	5059	31281	23984	38457.5
983.658	5043.33	31373	24204	37579.5
986.074	5177.67	32081	24911	36570
988.489	5197	35091	27528	35536.5
990.904	5011	36742	29501	34653.5
993.317	4810.67	35774	28569	33802
995.73	4651	33937	26490	32790.5
998.143	4603	31672	24785	31914.5
1000.55	4383.67	29662	23213	31283
1002.97	4465	28200	22096	30719.5
1005.38	4376.67	27175	21238	30078
1007.79	4332.33	26608	20716	29719.5
1010.2	4334.67	26405	20370	29345.5
1012.6	4375	26376	20620	29046
1015.01	4307.33	26961	20924	28514.5
1017.42	4418	27445	21535	28470.5
1019.82	4328.33	27960	22270	28117.5
1022.23	4268	27920	22198	28202
1024.63	4263.33	27940	21935	28003.5
1027.04	4328.67	27818	21956	28104.5
1029.44	4181.33	27765	22157	27991.5
1031.85	4229	27883	22674	27982
1034.25	4148	28058	22708	28113.5
1036.65	4267.33	28165	22952	28226
1039.05	4160.33	27920	22496	28378
1041.45	4159.67	27505	22242	28298
1043.85	4138	27508	21875	28370
1046.25	4118	27295	21840	28571.5
1048.65	4097	27114	21608	28686.5
1051.05	4148.67	27201	22013	28617.5
1053.44	4068.67	27296	21813	28877.5
1055.84	4050.67	27367	21835	28794
1058.23	4009	27376	21783	28854
1060.63	4059.33	27408	22054	28795.5
1063.02	4013	27570	22163	28775
1065.42	4103.33	27826	22763	28585
1067.81	4014.67	28072	22808	28424
1070.2	4008.33	28110	23135	28499.5
1072.59	3955	28438	23281	28209
1074.98	3979.33	28258	23392	27995.5
1077.38	3958.67	28295	23237	27664.5
1079.76	3908	28249	23089	27290.5
1082.15	3854.67	28003	23079	27001.5
1084.54	3862	27775	22755	26659.5
1086.93	3867.33	27225	22494	26285
1089.32	3764	26881	22054	25824
1091.7	3722	26401	21622	25320.5
1094.09	3759.67	25908	21092	25011
1096.47	3678.33	25190	20473	24502
1098.86	3613	24630.6	19942	24110.5
1101.24	3551	23999.2	19379	23554
1103.62	3552.67	23775.6	19110	23285
1106.01	3549.67	23373.8	18803	22741.5
1108.39	3534.33	23593.5	18985	22266
1110.77	3409.67	23446.6	19230	21780
1113.15	3493.67	23824.1	19565	21444
1115.53	3386.33	23883.9	19506	21024
1117.91	3431	23591.4	19214	20732
1120.28	3322	22627.3	18403	20366
1122.66	3422	21469.3	17115	19939
1125.04	3327.67	20284.5	16254	19487.5
1127.41	3327.33	19470	15454	19171
1129.79	3266.33	18515	14755	18610
1132.16	3187	18058	14514	18191
1134.54	3167.67	17611	14067	17672
1136.91	3144.29	17462	14107	17293.5
1139.29	3128.81	17284	14026	16925.5
1141.66	3081.95	17462	14347	16598.5
1144.03	3059.75	17449	14327	15993
1146.4	3074.33	17333	14217	15665.5
1148.77	2990.2	17255	13893	15147.5
1151.14	2960.65	16988	13821	14859
1153.51	2952.92	16888	13776	14372
1155.88	2927.08	16693	13724	13931.5
1158.24	2869.93	16717	13806	13402
1160.61	2886.71	16994	13924	13009
1162.98	2808.01	16967	13903	12651.5
1165.34	2851.04	16921	13871	12221.5
1167.71	2776.41	16600	13601	11880
1170.07	2795.74	16112	13293	11369
1172.44	2760.71	15733	12834	10924
1174.8	2751.52	15409	12637	10543.5
1177.16	2643.07	15102	12488	10168.5
1179.52	2678.98	15189	12559	9683
1181.88	2648.27	15285	12453	9248
1184.24	2675.8	15349	12692	8888
1186.61	2575.87	15549	12727	8421
1188.96	2618.92	15977	13363	8098.5
1191.32	2578.33	16617	13818	7640
1193.68	2613	17491	14613	7353.5
1196.04	2537.33	17964	14906	6943
1198.39	2507.33	17993	14957	6545
1200.75	2481.67	17839	14946	6126
1203.1	2520.67	17444	14656	5857
1205.46	2483.33	17101	14507	5486.5
1207.81	2488.67	17332	14614	5200
1210.16	2369.67	17401	14767	4873.5
1212.52	2441.33	17887	15448	4667.5
1214.87	2308.67	18190	15833	4241.5
1217.22	2402	18974	16353	4139.5
1219.57	2302.67	19427	16942	3780.5
1221.92	2386	20113	17369	3653.5
1224.27	2331.67	20564	17863	3339
1226.62	2355.33	20982	18299	3246
1228.96	2312.67	21378	18503	3051
1231.31	2355.33	21610	18872	3005
1233.66	2293.33	21907	19038	2811
1236.01	2298.33	22342	19454	2674
1238.35	2247.67	22239	19543	2586
1240.69	2312.33	22531	19747	2495.5
1243.04	2258	22506	19608	2415.5
1245.38	2205	22503	19739	2364
1247.72	2220.67	22263	19472	2239
1250.07	2194.67	22230	19759	2220
1252.41	2204.33	22093	19423	2110
1254.75	2246	22015	19248	2204
1257.09	2228.67	21615	19037	2152
1259.43	2218.67	21422	18867	2086
1261.77	2191.67	21125	18491	2091
1264.1	2249.33	20829	18344	1998.5
1266.44	2159.67	20383	17953	1936.5
1268.78	2228.67	20309	17713	1932.5
1271.11	2153	19973	17546	1869
1273.45	2112.67	20161	17799	1901.5
1275.78	2070	20010	17876	1814
1278.12	2179.33	20318	18031	1841.5
1280.45	2149.67	20685	18446	1760
1282.78	2117	21046	19023	1838
1285.12	2019	21447	19485	1738
1287.45	2112.33	22145	20302	1717
1289.78	2061.67	22468	20419	1653
1292.11	2147.33	22823	20808	1714.5
1294.44	2024.67	23010	20767	1681.5
1296.77	2064	23051	20785	1699.5
1299.1	1937	23074	20798	1713.5
1301.42	2034	23303	20859	1648
1303.75	1974	23165	20541	1624.5
1306.08	1993	23179	20622	1675
1308.4	1929.67	23109	20339	1646
1310.73	1978	22908	20396	1744.5
1313.05	1894.33	22628	19939	1704.5
1315.37	1920.33	22346	19787	1778
1317.7	1935.67	22333	19740	1784.5
1320.02	1965.67	22637	19800	1852
1322.34	1897.67	22926	20038	1840
1324.66	2008	23302	20426	1946.5
1326.98	1895	23521	20643	1904
1329.3	1932.67	23646	20453	1992
1331.62	1871	22875	19902	2032.5
1333.94	1857.67	22366	19203	2118
1336.26	1839.86	21294	18276	2161
1338.58	1888.85	20013	17372	2273.5
1340.89	1846.61	18953	16468	2297
1343.21	1862.79	18069	15780	2345
1345.52	1809.26	17369	15076	2387
1347.84	1852.9	16769	14548	2483
1350.15	1808.73	16210	14172	2553
1352.46	1841.18	15650	13969	2672.5
1354.78	1820.91	15436	13479	2620.5
1357.09	1817.75	14952	13225	2667
1359.4	1786.25	14870	12795	2734
1361.71	1870.08	14718	12761	2781.5
1364.02	1803	14488	12562	2749.5
1366.33	1841	14492	12505	2815.5
1368.64	1809.67	14354	12310	2891.5
1370.95	1857.67	14350	12265	2915
1373.26	1793	14301	12195	2921
1375.56	1791.33	14182	12246	2993
1377.87	1808	14389	12527	2962.5
1380.17	1818	14594	12755	3073.5
1382.48	1773.33	14873	12830	3033.5
1384.78	1809	15167	13080	3045
1387.09	1793	15195	13240	3056.5
1389.39	1788	15566	13472	3127.5
1391.69	1790.33	15502	13377	3038.5
1393.99	1841	15597	13501	3065
1396.3	1755.33	15582	13350	3043
1398.6	1803	15726	13592	3066.5
1400.9	1713.67	15762	13559	2981
1403.19	1791	16138	13753	2981.5
1405.49	1790.67	16212	13908	2966
1407.79	1777	16537	14381	3036.5
1410.09	1738.67	16832	14348	2899.5
1412.39	1795.33	16888	14780	2806
1414.68	1715	16787	14653	2742.5
1416.98	1807.33	16972	15008	2771
1419.27	1723.67	17383	15469	2659
1421.57	1757.33	18068	16486	2682.5
1423.86	1715.67	19185	17679	2561
1426.15	1779.33	20591	19180	2515
1428.44	1756.67	21978	20627	2444
1430.74	1831.67	23283	21749	2466.5
1433.03	1707.33	24397	22702	2280
1435.32	1781.33	25306	23355	2329.5
1437.61	1755.67	25826	23747	2154
1439.9	1768.33	25851	23694	2126
1442.18	1731	25468	23095	2000
1444.47	1728.33	24883	22474	1934
1446.76	1777.33	23906	21919	1761
1449.05	1774	23181	21154	1733.5
1451.33	1745.33	22150	20201	1598.5
1453.62	1725.33	20949	19092	1583.5
1455.9	1704	19650	17833	1350.5
1458.18	1751	18163	16569	1371.5
1460.47	1709.67	16687	15247	1238
1462.75	1756.67	15503	14212	1173
1465.03	1729	14315	13128	1010
1467.31	1791.67	13441	12435	942.5
1469.59	1749.33	12680	11842	774
1471.87	1786.67	12040	11156	786
1474.15	1704.33	11219	10599	620.5
1476.43	1754	10664	10010	600
1478.71	1755.33	9957	9113	373.5
1480.99	1832.67	9419	8437	438
1483.27	1752	8563	7645.7	287.5
1485.54	1841	8163	7091.73	257
1487.82	1774	7428	6711.82	133
1490.09	1891.33	7070	6214.89	102.5
1492.37	1772.33	6742	6035.77	32
1494.64	1904	6466	5833.19	-52.5
1496.91	1880.67	6378	5754.2	-127.5
1499.19	1924.67	6331	5564.47	-123.5
1501.46	1958	6289	5461.97	-186.5
1503.73	1957.33	6238	5504.14	-203
1506	1984.67	6010	5189.93	-335.5
1508.27	2071.33	5936	5271.64	-302.5
1510.54	2024.33	5797	5133	-428.5
1512.81	2158.33	5839	5329	-446.5
1515.08	2151.33	5682	5152	-492
1517.34	2234.33	5861	5342	-472.5
1519.61	2248.67	5795	5323	-547
1521.88	2352	5954	5546	-544.5
1524.14	2334.67	5987	5443	-662
1526.41	2453.67	6130	5571	-612
1528.67	2414.33	6315	5604	-734.5
1530.93	2599.33	6374	5855	-717.5
1533.2	2578.67	6609	5973	-754.5
1535.46	2685	6895	6346	-726.5
1537.72	2676.33	7362	6588	-748.5
1539.98	2842	7634	6945	-724.5
1542.24	2910.67	7809	7244	-710.5
1544.5	3015	8063	7459	-633.5
1546.76	3053.33	8095	7540	-681.5
1549.02	3227.67	8247	7575	-721
1551.28	3236.33	8203	7687	-817.5
1553.54	3353.33	8472	8005	-791
1555.79	3455.67	8690	8202	-849
1558.05	3584.33	9199	8652	-823.5
1560.31	3712	9498	9065	-943
1562.56	3962.67	10232	9748	-859
1564.81	3985.67	10593	9850	-936.5
1567.07	4246	10998	10377	-900
1569.32	4299	11061	10279	-992
1571.57	4497.33	11362	10349	-911
1573.83	4670.33	11365	10335	-954.5
1576.08	4832.67	11393	10215	-932
1578.33	4908.67	10978	9910	-967.5
1580.58	5169	10820	9843	-908.5
1582.83	5367.33	10912	9747	-1048.5
1585.08	5625.67	11084	10228	-988.5
1587.32	5849.67	11326	10657	-1028.5
1589.57	6097	11903	11148	-943.5
1591.82	6315	12674	11655	-1025.5
1594.06	6561.67	13412	12441	-944.5
1596.31	6676.33	13790	12733	-1012.5
1598.55	6921.67	14242	13041	-993
1600.8	7070.33	14423	13330	-1095.5
1603.04	7371	14799	13654	-1004
1605.29	7487	15013	13895	-1064.5
1607.53	7855.67	15397	14101	-1017
1609.77	7966.67	15463	14283	-1072
1612.01	8141.33	15696	14431	-1034
1614.25	8189.67	15783	14404	-1099.5
1616.49	8429.33	15859	14569	-1103
1618.73	8496.67	16064	14932	-1088.5
1620.97	8636	16420	15312	-1098.5
1623.21	8684.67	16887	15740	-1168
1625.44	8706	17524	16435	-1126.5
1627.68	8707.67	18129	16889	-1149
1629.92	8802	18954	17612	-1164
1632.15	8578	19803	18214	-1232.5
1634.39	8567	20923	19268	-1159.5
1636.62	8465	21822	20493	-1211
1638.86	8410.33	23087	21748	-1181.5
1641.09	8195.33	24104	22738	-1209.5
1643.32	8073.67	25035	23665	-1201
1645.55	7866	25833	24589	-1216
1647.79	7720.67	26161	24871	-1227.5
1650.02	7479.33	26124	24467	-1241.5
1652.24	7353.67	25656	24072	-1190
1654.47	7097	24894	23006	-1312.5
1656.7	6869.67	24134	22232	-1221.5
1658.93	6615.33	23274	21022	-1273.5
1661.16	6339.33	22196	20216	-1251
1663.39	6094.33	20917	18893	-1268
1665.61	5955.67	19969	17700	-1262
1667.84	5627.67	18790	16561	-1322
1670.06	5431	17665	15483	-1270
1672.29	5050.67	16234	14298	-1342.5
1674.51	4894.33	15133.2	13283	-1351.5
1676.73	4576	13874.4	12127	-1382.5
1678.96	4431	12640	11185	-1344
1681.18	4118.33	11438.1	9990	-1415.5
1683.4	3889	10446.3	9098	-1368
1685.62	3697.67	9246.83	8168	-1437.5
1687.84	3452	8347.08	7495.71	-1402.5
1690.06	3226.67	7368.69	6493.95	-1445.5
1692.28	3026	6582.04	5934.99	-1407.5
1694.5	2713	5794.03	5306.62	-1422.5
1696.72	2665	5136.49	4825.93	-1375
1698.93	2375.67	4705.44	4310.39	-1425
1701.15	2195.33	4149	4056.39	-1416
1703.37	1962.67	3877	3618.54	-1422
1705.58	1825.33	3540	3392.69	-1440
1707.8	1667.33	3146	3102.27	-1488.5
1710.01	1541.33	3061	3103.85	-1447.5
1712.22	1390	2810	2717.87	-1478.5
1714.44	1245.67	2607	2497	-1481.5
1716.65	1090.67	2447	2475	-1488
1718.86	927.667	2329	2297	-1426
1721.07	836	2006	2046	-1481
1723.28	759	1957	2011	-1443.5
1725.49	600	1794	1911	-1516
1727.7	590	1610	1686	-1429.5
1729.91	359.667	1404	1592	-1505.5
1732.12	341.667	1407	1484	-1421
1734.33	241.667	1166	1245	-1497.5
1736.53	182.333	1069	1118	-1438
1738.74	42.3333	789	854	-1481
1740.94	18	756	736	-1441.5
1743.15	-103.333	554	543	-1471.5
1745.35	-185.333	374	411	-1433.5
1747.56	-235.333	290	242	-1483
1749.76	-279	88	135	-1460
1751.96	-348.667	78	47	-1470.5
1754.16	-379	0	-89	-1424.5
1756.37	-468.333	-150	-140	-1539
1758.57	-510.667	-67	-189	-1453.5
1760.77	-624.667	-322	-327	-1497
1762.97	-604	-204	-373	-1462
1765.16	-675.333	-344	-432	-1524
1767.36	-675.333	-433	-441	-1429.5
1769.56	-768.667	-429	-587	-1487
1771.76	-736	-488	-536	-1484
1773.95	-810.667	-545	-692	-1513
1776.15	-836	-622	-665	-1454.5
1778.35	-944.333	-726	-757	-1498
1780.54	-935.667	-753	-764	-1433.5
1782.73	-952.333	-826	-850	-1550.5
1784.93	-962.667	-780	-758	-1473
1787.12	-1064.67	-842	-987	-1483
1789.31	-1031	-856	-919	-1485
1791.5	-1133.67	-1011	-1090	-1539
1793.69	-1093.33	-907	-977	-1498
1795.89	-1163.67	-1035	-1133	-1477
1798.08	-1142.33	-1054	-986	-1495
1800.27	-1217.33	-1084	-1006	-1525
1802.45	-1200	-1095	-1132	-1483
1804.64	-1243	-1069	-1146	-1524
1806.83	-1256	-1171	-1144	-1495.5
1809.02	-1329.67	-1157	-1295	-1569
1811.2	-1246.67	-1086	-1197	-1471.5
1813.39	-1335	-1211	-1372	-1576.5
1815.57	-1301.33	-1125	-1217	-1496
1817.76	-1373.33	-1290	-1266	-1508
1819.94	-1294.33	-1136	-1244	-1488
1822.12	-1316.33	-1230	-1298	-1521
1824.31	-1354	-1265	-1237	-1503.5
1826.49	-1424	-1242	-1346	-1571.5
1828.67	-1389.67	-1233	-1294	-1482.5
1830.85	-1476	-1349	-1385	-1568
1833.03	-1386	-1317.25	-1331	-1503.5
1835.21	-1436.67	-1288.1	-1352	-1544.5
1837.39	-1393.33	-1385.3	-1447	-1495
1839.57	-1435.67	-1334.98	-1371	-1514
1841.74	-1413	-1300.9	-1326	-1506
1843.92	-1442.67	-1335.98	-1382	-1568.99
1846.1	-1430.33	-1375.15	-1345	-1523.41
1848.28	-1467	-1386.27	-1473	-1585.74
1850.45	-1400.67	-1398.88	-1317	-1500.41
1852.62	-1422.33	-1369.4	-1373	-1545.36
1854.8	-1427.33	-1311.08	-1363	-1531.71
1856.97	-1469	-1299.58	-1440	-1543.25
1859.15	-1407.67	-1307.4	-1373	-1491.96
1861.32	-1506.33	-1298.39	-1418	-1590.71
1863.49	-1418.33	-1217.45	-1346	-1518.62
1865.66	-1530	-1345.99	-1532	-1585.23
1867.83	-1486	-1242.12	-1359	-1521.32
1870	-1454.67	-1397.73	-1315	-1550
1872.17	-1454.33	-1278.97	-1365	-1496.5
1874.34	-1497.67	-1304.12	-1430	-1546
1876.51	-1423	-1311.08	-1386	-1519.5
1878.68	-1459.67	-1385.88	-1444	-1593.5
1880.84	-1396	-1325.06	-1318	-1524
1883.01	-1466.67	-1353.41	-1354	-1562.5
1885.17	-1380.67	-1334.32	-1424	-1544
1887.34	-1382	-1276.71	-1423	-1531.5
1889.51	-1396.67	-1332.57	-1282	-1568.5
1891.67	-1388.67	-1346.37	-1284	-1585
1893.83	-1346.33	-1313.33	-1220	-1569
1896	-1348	-1368.81	-1364	-1612.5
1898.16	-1328.67	-1342.06	-1335	-1533.5
1900.32	-1398	-1350	-1313	-1641
1902.48	-1329	-1296	-1347	-1573.5
1904.64	-1373.67	-1309	-1308	-1597
1906.8	-1323	-1247	-1332	-1557
1908.96	-1305.67	-1358	-1238	-1573.5
1911.12	-1290.33	-1192	-1228	-1572.5
1913.28	-1311.67	-1212	-1217	-1598.5
1915.43	-1209.67	-1211	-1226	-1554
1917.59	-1276	-1285	-1225	-1605
1919.75	-1217	-1177	-1211	-1591
1921.9	-1264	-1185	-1242	-1620
1924.06	-1185.33	-1256	-1232	-1570
1926.21	-1198.33	-1167	-1118	-1623
1928.37	-1152	-1123	-1092	-1580.5
1930.52	-1166.33	-1201	-1183	-1595
1932.67	-1171.67	-1108	-1198	-1593
1934.83	-1216.67	-1234	-1130	-1659
1936.98	-1142.33	-1192	-1172	-1608.5
1939.13	-1103.33	-1155	-1178	-1630
1941.28	-1040.67	-1099	-1114	-1608.5
1943.43	-1095	-1103	-1082	-1666
1945.58	-1070.33	-1006	-1062	-1615.5
1947.73	-1100.67	-1032	-1012	-1634
1949.88	-1097.67	-947	-1054	-1601
1952.02	-1060.67	-1058	-1062	-1674.5
1954.17	-988.667	-959	-945	-1611.5
1956.32	-1009.33	-1034	-1054	-1682
1958.46	-995	-956	-1034	-1630
1960.61	-983.667	-916	-957	-1671
1962.75	-912.667	-904	-919	-1640.5
1964.9	-946	-949	-942	-1675
1967.04	-870	-923	-913	-1611
1969.18	-878.333	-803	-937	-1677
1971.33	-793.667	-764	-834	-1621.5
1973.47	-875.333	-841.921	-817	-1664
1975.61	-750.667	-803.049	-779	-1663
1977.75	-757.333	-813.803	-774	-1671.5
1979.89	-755.667	-796.631	-707	-1608
1982.03	-753.333	-745.694	-784	-1666.5
1984.17	-700	-781.744	-699	-1620
1986.3	-728.667	-837.979	-736	-1642.5
1988.44	-649.333	-641.973	-731	-1653
1990.58	-647.667	-613.012	-745	-1684
1992.71	-600.333	-534.608	-620	-1646.5
1994.85	-621	-740.039	-731	-1713.5
1996.99	-567.333	-542.693	-641	-1624
1999.12	-582.333	-698	-660	-1689
2001.26	-498	-595	-518	-1604
2003.39	-485.333	-619	-614	-1686.5
2005.52	-460	-567	-581	-1635.5
2007.65	-463.333	-518	-603	-1704
2009.79	-439	-440	-516	-1587
2011.92	-460.667	-639	-415	-1684
2014.05	-354.333	-431	-478	-1640.5
2016.18	-346.667	-542	-508	-1676
2018.31	-294.333	-411	-373	-1635.5
2020.43	-339	-395	-425	-1622.5
2022.56	-243.333	-397	-251	-1614
2024.69	-300.667	-263	-388	-1650.5
2026.82	-202.667	-267	-226	-1617.5
2028.94	-238.667	-337	-274	-1653
2031.07	-211.333	-241	-202	-1582
2033.2	-122.667	-218	-281	-1690
2035.32	-49.6667	-179	-124	-1635.5
2037.44	-114.333	-178	-231	-1650.5
2039.57	-33.3333	-135	-176	-1606.5
2041.69	-76.6667	-81	-115	-1630.5
2043.81	2.33333	-66	-75	-1589.5
2045.94	13	-24	-55	-1646
2048.06	34.6667	-81	27	-1591
2050.18	-15	-96	-99	-1587.5
2052.3	9.66667	37	13	-1598
2054.42	31.6667	6	-11	-1661
2056.54	113.333	124	46	-1620
2058.66	91.6667	37	67	-1624.5
2060.77	157.667	95	234	-1587.5
2062.89	168.333	179	133	-1588.5
2065.01	200.667	174	193	-1547.5
2067.12	130.667	155	203	-1589.5
2069.24	232	312	202	-1535.5
2071.35	227.333	125	114	-1597.5
2073.47	225	219	168	-1562
2075.58	170.333	162	149	-1564.5
2077.7	261.667	219	231	-1550.5
2079.81	278	270	280	-1562
2081.92	240.667	268	330	-1567
2084.03	229.667	202	282	-1566
2086.14	286	300	343	-1506
2088.25	325.333	253	213	-1575
2090.36	287	372	372	-1505
2092.47	252	329	319	-1548.5
2094.58	351.667	340	266	-1501
2096.69	329.333	397	235	-1542.5
2098.8	371	300	295	-1480
2100.9	267	330	301	-1511.5
2103.01	346.667	432	406	-1479
2105.11	299	298	352	-1554
2107.22	349.667	467	372	-1512.5
2109.32	285.464	348	327	-1539.5
2111.43	346.489	386	319	-1451
2113.53	296.317	409	376	-1542
2115.64	368.586	528	423	-1463.5
2117.74	306.64	322	281	-1509.5
2119.84	303.717	307	365	-1479
2121.94	216.11	423	257	-1499
2124.04	302.214	384	373	-1454
2126.14	220.103	320	266	-1531
2128.24	294.343	400	348	-1453.5
2130.34	257.472	390	258	-1447
2132.44	264.985	319	350	-1423.5
2134.54	173.667	318	269	-1472
2136.63	265	346	333	-1476
2138.73	157	331	193	-1509.5
2140.82	204.333	355	300	-1444
2142.92	197.667	305	219	-1493.5
2145.02	190.667	382	303	-1442.5
2147.11	139.667	289	271	-1454
2149.2	89.6667	250	235	-1483
2151.3	68.6667	218	177	-1482.5
2153.39	69.3333	262	214	-1429
2155.48	-13	121	77	-1534
2157.57	8	166	137	-1439
2159.66	-85	186	138	-1492.5
2161.76	-27.3333	154	145	-1455
2163.84	-77	206	88	-1473.5
2165.93	-74.3333	158	72	-1464.5
2168.02	-107.667	114	77	-1494.5
2170.11	-125	115	126	-1478
2172.2	-168	95	57	-1524.5
2174.28	-168	108	88	-1483.5
2176.37	-235.333	-37	53	-1519
2178.46	-204.333	101	64	-1424.5
2180.54	-221.667	139	-94	-1503.5
2182.63	-232	148	-79	-1520.5
2184.71	-289	-50	-78	-1534
2186.8	-307.667	-43	-101	-1541.5
2188.88	-379	-126	-115	-1541.5
2190.96	-342	6	-90	-1520
2193.04	-402.333	-102	-177	-1508.5
2195.12	-412.333	-81	-128	-1538.5
2197.2	-477.667	-145	-135	-1543
2199.28	-423	-203	-150	-1562.5
2201.36	-453.667	-283	-307	-1581.5
2203.44	-521.667	-204	-265	-1536
2205.52	-576.333	-271	-365	-1592
2207.6	-553.333	-230	-288	-1559.5
2209.68	-624.333	-333	-350	-1603.5
2211.76	-592.333	-288	-317	-1528.5
2213.83	-705.667	-333	-339	-1620
2215.91	-662.333	-363	-414	-1535
2217.98	-729.667	-376	-437	-1578.5
2220.06	-687	-415	-393	-1527.5
2222.13	-813.333	-465	-572	-1577.5
2224.2	-737	-367	-478	-1606.5
2226.28	-800	-440	-485	-1623
2228.35	-781.667	-402	-513	-1595.5
2230.42	-842.333	-499	-532	-1593
2232.49	-832	-428	-527	-1569
2234.56	-933	-532	-594	-1595
2236.63	-889.333	-602	-516	-1543
2238.7	-948	-626	-720	-1611.5
2240.77	-944.667	-511	-587	-1550
2242.84	-968.667	-653	-654	-1596.5
2244.91	-950.667	-576	-596	-1551.5
2246.97	-1021.33	-577	-698	-1570.5
2249.04	-1009.33	-579	-658	-1536.5
2251.11	-1118.67	-592	-785	-1590
2253.17	-1007	-690	-700	-1563.5
2255.24	-1128.67	-770	-718	-1606
2257.3	-1105.67	-730	-786	-1570.5
2259.37	-1122.33	-810	-860	-1594
2261.43	-1134.33	-743	-877	-1512.5
2263.49	-1187	-780	-788	-1565.5
2265.56	-1143.67	-768	-837	-1515
2267.62	-1216	-822	-959	-1596
2269.68	-1214.33	-810	-846	-1557.5
2271.74	-1242	-831	-988	-1566
2273.8	-1252.67	-829	-852	-1555
2275.86	-1319.67	-854	-1034	-1553.5
2277.92	-1272.67	-900	-919	-1528
2279.98	-1326	-900	-931	-1597
2282.03	-1360	-909	-877	-1526.5
2284.09	-1399.67	-922	-1006	-1570.5
2286.15	-1387	-926	-1002	-1523
2288.2	-1398	-933	-1036	-1547.5
2290.26	-1374	-1056	-1119	-1484
2292.32	-1417.33	-1007	-1115	-1560.5
2294.37	-1486.33	-964	-968	-1480.5
2296.42	-1493.33	-975	-1032	-1466.5
2298.48	-1472.33	-970	-1021	-1486
2300.53	-1572	-1030	-1116	-1532.5
2302.58	-1492.67	-976	-984	-1479
2304.64	-1602.67	-1040	-1135	-1524
2306.69	-1538.67	-972	-1102	-1470
2308.74	-1589.33	-1035	-1097	-1493.16
2310.79	-1565.67	-1034	-1144	-1442.1
2312.84	-1598	-939	-1130	-1471.32
2314.89	-1591.33	-970	-1074	-1415.86
2316.93	-1663	-1046	-1167	-1421.94
2318.98	-1603.33	-992	-1041	-1385.68
2321.03	-1663.67	-1066	-1098	-1411.71
2323.08	-1643	-1002	-1176	-1357.18
2325.12	-1752.67	-1128	-1213	-1375.14
2327.17	-1688	-1101	-1218	-1342
2329.21	-1704	-1096	-1213	-1378.54
2331.26	-1743	-1127	-1202	-1321.9
2333.3	-1790.33	-1191	-1329	-1424.92
2335.34	-1782.67	-1126	-1153	-1388
2337.39	-1822.67	-1277	-1258	-1395.5
2339.43	-1813	-1135	-1259	-1327.5
2341.47	-1838.67	-1249	-1360	-1365
2343.51	-1849	-1209	-1341	-1305
2345.55	-1867	-1291	-1360	-1318
2347.59	-1876.67	-1198	-1329	-1302
2349.64	-1876.33	-1315	-1357	-1364
2351.67	-1850	-1269	-1280	-1284.5
2353.71	-1934.33	-1295	-1380	-1312.5
2355.75	-1890	-1217	-1308	-1294.5
2357.79	-1939.33	-1305	-1394	-1286
2359.82	-1935	-1190	-1373	-1219.5
2361.86	-1952	-1264	-1385	-1257
2363.9	-1953	-1305	-1371	-1240
2365.93	-1997.33	-1352	-1322	-1277
2367.97	-1925.8	-1300	-1331	-1223
2370	-2056.74	-1382	-1370	-1244
2372.03	-2014.82	-1300	-1295	-1181.5
2374.07	-1988.6	-1325	-1552	-1242.5
2376.1	-2001.75	-1306	-1343	-1172
2378.13	-2028.51	-1268	-1420	-1168
2380.16	-2032.52	-1275	-1396	-1165.5
2382.2	-2059.96	-1327	-1491	-1167
2384.23	-2034.07	-1247	-1349	-1130.5
2386.26	-2089.65	-1372	-1477	-1163
2388.28	-2009.67	-1235	-1463	-1113
2390.31	-2073.81	-1331	-1435	-1111
2392.34	-2055	-1253	-1307	-1063
2394.37	-2113.33	-1252	-1384	-1100
2396.4	-2064	-1282	-1380	-1077
2398.42	-2111	-1298	-1334	-1101.5
2400.45	-2091.67	-1292	-1353	-1081
2402.47	-2192.67	-1321	-1479	-1100.5
2404.5	-2099.67	-1269	-1332	-1052.5
2406.52	-2139	-1270	-1483	-1079.5
2408.55	-2063.67	-1270	-1336	-1046
2410.57	-2149	-1204	-1363	-1080.5
2412.59	-2113.33	-1134	-1326	-987
2414.62	-2170	-1184	-1306	-1069
2416.64	-2115.67	-1140	-1223	-1010.5
2418.66	-2135	-1181	-1302	-1072.5
2420.68	-2118	-1145	-1219.38	-986.5
2422.7	-2142	-1173	-1225.28	-1033
2424.72	-2131	-1069	-1215.29	-980
2426.74	-2158.33	-1153	-1247.75	-1037
2428.76	-2132	-1209	-1274.21	-988.5
2430.78	-2174.33	-1247	-1356.84	-1027
2432.79	-2130	-1158	-1257.01	-990.5
2434.81	-2203	-1232	-1303.62	-1066
2436.83	-2206	-1211	-1229.1	-1022
2438.84	-2249	-1180	-1339.79	-1066
2440.86	-2208.67	-1162	-1322.66	-1048
2442.87	-2230.33	-1286	-1389.96	-1002
2444.89	-2224.33	-1295.76	-1376	-980.5
2446.9	-2278.67	-1271.83	-1319	-1043.5
2448.91	-2257.33	-1244.24	-1378	-1004
2450.93	-2350	-1347.57	-1517	-1017
2452.94	-2257	-1299.94	-1309	-1045.5
2454.95	-2288	-1317.59	-1421	-1053.5
2456.96	-2259.23	-1292.99	-1329	-1023
2458.97	-2316.41	-1313.94	-1384	-1053.5
2460.98	-2259.98	-1320.13	-1413	-1053
2462.99	-2299.13	-1307.67	-1420	-1073
2465	-2303.95	-1243.92	-1306	-1006.5
2467.01	-2374.27	-1373.79	-1398	-1101.5
2469.01	-2284.25	-1359	-1373	-1066.43
2471.02	-2361.82	-1280	-1390	-1130.07
2473.03	-2284.13	-1248	-1374	-1119.45
2475.03	-2369.1	-1263	-1379	-1075.48
2477.04	-2327.31	-1302	-1332	-1053.52
2479.05	-2423.12	-1310	-1386	-1131.28
2481.05	-2320	-1232	-1334	-1045.68
2483.05	-2395.67	-1281	-1434	-1135.16
2485.06	-2380	-1300	-1347	-1098.98
2487.06	-2402.67	-1271	-1384	-1174.34
2489.06	-2374.33	-1312	-1328	-1100.75
2491.07	-2400.67	-1244	-1444	-1113.04
2493.07	-2366	-1245	-1409	-1124
2495.07	-2385.33	-1259	-1343	-1145.5
2497.07	-2356.33	-1180	-1370	-1081
2499.07	-2427.67	-1312	-1292	-1188.5
2501.07	-2387	-1202	-1279	-1128.5
2503.07	-2449.67	-1241	-1367	-1178.5
2505.06	-2388.33	-1186	-1279	-1102.5
2507.06	-2437.33	-1169	-1269	-1177.5
2509.06	-2426.67	-1129	-1310	-1136
2511.05	-2479.33	-1204	-1301	-1193
2513.05	-2382	-1100	-1250	-1167
2515.05	-2439.33	-1125	-1257	-1173
2517.04	-2436	-1060	-1200	-1126
2519.03	-2468.33	-1102	-1262	-1197.5
2521.03	-2447	-974	-1138	-1144
2523.02	-2483.33	-1054	-1193	-1190.5
2525.01	-2431.33	-1015	-1087	-1158.5
2527.01	-2482.67	-973	-1110	-1213
2529	-2464.67	-988	-1107	-1152.5
2530.99	-2525.67	-919	-1025	-1171
2532.98	-2438.67	-862	-1079	-1166
2534.97	-2505.67	-938	-1022	-1210
2536.96	-2492.33	-747	-886	-1165.5
2538.95	-2500.33	-706	-848	-1188.5
2540.94	-2472.33	-627	-792	-1169
2542.93	-2508	-685	-773	-1247
2544.91	-2472.67	-557	-689	-1197.5
2546.9	-2555	-548	-584	-1263.5
2548.89	-2500.67	-410	-640	-1164.5
2550.88	-2536	-415	-576	-1225
2552.86	-2489	-347	-403	-1208.5
2554.84	-2538.33	-313	-489	-1261
2556.83	-2521.33	-174	-404	-1190.5
2558.81	-2573.67	-223	-301	-1265.5
2560.8	-2484.33	-91	-317	-1182
2562.78	-2574	-95	-280	-1333
2564.76	-2512.67	9	-238	-1233.5
2566.74	-2538	79	-191	-1275
2568.72	-2545	100	-132	-1200.5
2570.71	-2532	-16	-98	-1299.5
2572.69	-2538	107	-163	-1244.5
2574.67	-2539.33	86	-122	-1278
2576.64	-2527.33	-64	-204	-1288
2578.62	-2574	-139	-301	-1284
2580.6	-2522	-161	-288	-1215
2582.58	-2560.67	-198	-418	-1286.5
2584.56	-2527.67	-338	-398	-1265
2586.53	-2558.33	-348	-477	-1311.5
2588.51	-2497.67	-371	-519	-1286.5
2590.48	-2569.67	-373	-561	-1290
2592.46	-2504.33	-452	-478	-1301.5
2594.43	-2544.67	-507	-536	-1329.5
2596.41	-2539	-388	-472	-1272.5
2598.38	-2567	-479	-591	-1311
2600.35	-2469.33	-376	-539	-1262.5
2602.33	-2545.33	-405	-518	-1322
2604.3	-2523.67	-380	-466	-1322
2606.27	-2581.67	-390	-566	-1375
2608.24	-2525.67	-263	-422	-1280.5
2610.21	-2529	-329	-422	-1316.5
2612.18	-2476	-316	-383	-1280.5
2614.15	-2525.33	-307	-417	-1322
2616.12	-2490	-290	-440	-1267
2618.09	-2522.67	-258	-397	-1338
2620.05	-2495.33	-186	-302	-1320
2622.02	-2554.67	-270	-349	-1358
2623.99	-2474.33	-129	-296	-1309
2625.95	-2543.67	-262	-249	-1358
2627.92	-2476	-74	-297	-1266.5
2629.89	-2495.33	-166	-302	-1337.5
2631.85	-2476	-91	-233	-1243.5
2633.81	-2447.67	-100	-281	-1307
2635.78	-2420.67	26	-140	-1294
2637.74	-2479.33	-39	-134	-1348.5
2639.7	-2464.67	52	-126	-1282.5
2641.66	-2488.67	42	-170	-1356.5
2643.63	-2438.33	91	-22	-1286.5
2645.59	-2447.33	54	-82	-1311
2647.55	-2395.33	187	22	-1288.5
2649.51	-2414	178	9	-1308
2651.47	-2392.33	215	116	-1298.5
2653.43	-2427.67	194	140	-1337
2655.39	-2406.67	280	163	-1292.5
2657.34	-2405	262	133	-1363.5
2659.3	-2384.33	243	171	-1273.5
2661.26	-2398.33	259	140	-1341.5
2663.21	-2324.67	401	312	-1285
2665.17	-2345.33	440	244	-1347
2667.12	-2290	600	370	-1287
2669.08	-2343.67	495	404	-1305
2671.03	-2248.67	515	412	-1316.5
2672.99	-2310	505	427	-1371.5
2674.94	-2309	574	495	-1289.5
2676.89	-2321	546	470	-1333
2678.85	-2265.67	706	549	-1297
2680.8	-2250.67	754	630	-1287.5
2682.75	-2226.67	741	615	-1247.5
2684.7	-2249.33	769	701	-1308.5
2686.65	-2180.67	818	851	-1209.5
2688.6	-2234.67	882	803	-1334
2690.55	-2180	1009	845	-1299.5
2692.5	-2173.33	1064	1019	-1316
2694.45	-2121	1190	1212	-1286
2696.39	-2151	1216	1153	-1334.5
2698.34	-2067.67	1430	1355	-1297.5
2700.29	-2128.67	1521	1461	-1295
2702.23	-2064.33	1714	1707	-1259
2704.18	-2091.33	1777	1859	-1350.5
2706.12	-2029	2097	2054	-1305
2708.07	-2058.33	2330	2348	-1322
2710.01	-1987.67	2576	2499	-1285
2711.96	-1992.67	2668	2693	-1286.5
2713.9	-1936.33	2767	2872	-1302
2715.84	-1997.33	2887	2981	-1333
2717.78	-1886.67	3077	3004	-1306.5
2719.72	-1952	3055	3017	-1324.5
2721.67	-1891.67	3149	3080	-1272
2723.61	-1889.33	3076	3095	-1322
2725.55	-1818	3114	3047	-1266
2727.49	-1803.67	3015	2915	-1268.5
2729.43	-1764	3128	2896	-1292
2731.36	-1780	2925	2721	-1374.5
2733.3	-1735.33	2924	2782	-1293
2735.24	-1736	2807	2632	-1370.5
2737.18	-1676.67	2950	2587	-1288.5
2739.11	-1715.67	2764	2580	-1318.5
2741.05	-1562.67	2798	2598	-1245
2742.98	-1613.33	2824	2465	-1281
2744.92	-1517.33	2834	2524	-1264.5
2746.85	-1527.33	2674	2399	-1341
2748.79	-1496.33	2765	2425	-1272.5
2750.72	-1510.33	2765	2429	-1368.5
2752.65	-1465	2704	2579	-1269.5
2754.59	-1373	2760	2543	-1267.5
2756.52	-1332	2816	2478	-1203.5
2758.45	-1311.67	2834	2608	-1273
2760.38	-1287	2796	2524	-1248.5
2762.31	-1261.33	2841	2651	-1290
2764.24	-1234	2836	2550	-1251.5
2766.17	-1224.67	2761	2531	-1271.5
2768.1	-1140	2888	2517	-1169
2770.03	-1097.67	2810	2549	-1264
2771.95	-1037.67	2805	2613	-1244.5
2773.88	-1006	2792	2611	-1244
2775.81	-977.333	2860	2695	-1214.5
2777.74	-942.333	2831	2654	-1259.5
2779.66	-858.333	2967	2793	-1221
2781.59	-848.667	2979	2726	-1266
2783.51	-764.667	2943	2829	-1188
2785.44	-749.667	2979	2916	-1254
2787.36	-661.333	3039	3028	-1152.5
2789.28	-620.333	3241	3056	-1209
2791.21	-542	3357	3213	-1215.5
2793.13	-509.667	3308	3325	-1224.5
2795.05	-433	3510	3520	-1142.5
2796.97	-423	3575	3522	-1211
2798.89	-311.333	3714	3784	-1184
2800.81	-300.333	3873	4038	-1211
2802.73	-188.333	4229	4047	-1178
2804.65	-180.333	4340	4404	-1189
2806.57	-68	4684	4752	-1144.5
2808.49	-18.3333	5049	4959	-1192
2810.41	87.6667	5379	5486	-1173.5
2812.32	112.667	5704	5833	-1200.5
2814.24	170.333	6234	6324	-1147.5
2816.16	219	6628	6736	-1178
2818.07	339	7257	7418	-1099
2819.99	417.333	7897	8087	-1142
2821.91	482	8726	8861	-1153.5
2823.82	536	9173	9754	-1170.39
2825.73	659.667	10131	10751	-1122.96
2827.65	645	11260	11946	-1160.54
2829.56	844.333	12699	13742	-1117.8
2831.47	843.667	14529	16071	-1174.86
2833.38	1025.67	17252	19345	-1063
2835.3	1032	20321	22977	-1119.79
2837.21	1167.33	23367	26886	-972.92
2839.12	1254	26347	30230	-1014.8
2841.03	1447	28439	32488	-978.709
2842.94	1446.67	29637	33619	-1027.1
2844.84	1637.33	30455	34604	-969.204
2846.75	1669.67	31523	35033	-956.619
2848.66	1781	32218	35872	-964.67
2850.57	1890	33394	36236	-976.181
2852.48	1949.33	35043	37412	-901.636
2854.38	2068	36611	38860	-944.892
2856.29	2256	39089	40788	-886.852
2858.19	2279.33	41792	42956	-889.649
2860.1	2442	44534	45226	-827.159
2862	2500.67	46901	47391	-827.598
2863.91	2717.33	48935	49222	-746.816
2865.81	2772	50292	50258	-798.449
2867.71	2898	51260	51317	-704.809
2869.62	3039.33	52264	51936	-745.5
2871.52	3177.67	53060	52480	-672.5
2873.42	3348	53445	53382	-713.5
2875.32	3518	54031	53667	-645.5
2877.22	3549	54507	54454	-637
2879.12	3758.33	55383	55253	-633.5
2881.02	3883.67	55733	55962	-557.5
2882.92	4152.33	56429	56651	-516
2884.82	4177.67	57255	57221	-489
2886.72	4482.67	58062	57749	-337.5
2888.61	4559.33	58293	58793	-331
2890.51	4758	59486	59400	-194.5
2892.41	4931.33	60153	60144	-68
2894.3	5102.33	61167	60659	19
2896.2	5290	62476	61711	87.5
2898.1	5540	63976	62984	196
2899.99	5668.33	65548	64388	120
2901.89	5847.67	67668	66107	145.5
2903.78	6078.67	69704	67701	30.5
2905.67	6298	72729	70290	6
2907.56	6463	75076	72283	-145.5
2909.46	6745.33	78321	74571	-112.5
2911.35	6859	81236	77179	-236.5
2913.24	7157.33	84228	79727	-290.5
2915.13	7336	87156	81849	-394
2917.02	7647.33	89593	83712	-341.5
2918.91	7825	92309	85759	-410.5
2920.8	8098	94029	87461	-406
2922.69	8312.67	95711	88606	-501.5
2924.58	8633	97235	89152	-455.5
2926.47	8858.67	97535	89884	-501
2928.35	9099.33	97942	89569	-415
2930.24	9370	97004	88207	-527
2932.13	9619.33	95838	87019	-460.5
2934.01	9842.67	93371	84611	-543.5
2935.9	10167.3	90527	82111	-476.5
2937.78	10485	87795	79057	-573.5
2939.67	10782	85015	76150	-586.5
2941.55	11132	81814	73720	-613
2943.43	11496.7	79270	71599	-511.5
2945.32	11787	77013	69617	-605
2947.2	12156	75068	67600	-511
2949.08	12364.7	73265	66759	-545.115
2950.96	12813.7	72261	65777	-453.001
2952.84	13171	70755	64592	-473.579
2954.73	13475	69677	63615	-401.123
2956.61	13983.7	68805	62975	-405.285
2958.49	14397	67727	62175	-407.633
2960.36	14705.3	66728	61191	-504.629
2962.24	15238.7	65791	60352	-444.165
2964.12	15519	64572	59155	-480.845
2966	16072.7	63625	58328	-490.876
2967.88	16440.7	62657	57137	-591.485
2969.75	16954.7	61803	56539	-521.257
2971.63	17323.7	60253	55322	-721
2973.51	17869.3	58959	54310	-660
2975.38	18289.7	57843	53375	-827.5
2977.26	18916	56883	52290	-706.5
2979.13	19375.3	55278	50826	-842
2981	20008.3	53763	49397	-826.5
2982.88	20420	51718	47958	-866.5
2984.75	21074.3	50239	46343	-895.5
2986.62	21492.7	48588	45085	-893.5
2988.49	22081	47000	43932	-884
2990.37	22615.3	45882	42952	-950.5
2992.24	23301	44959	42308	-912.5
2994.11	23891.7	43763	41923	-1030.5
2995.98	24497.3	42933	41297	-875
2997.85	25114.3	42514	40668	-933.5
2999.72	25889	41777	40522	-967.5
3001.59	26476.3	41226	40053	-956
3003.45	27111.7	40980	39759	-963
3005.32	27744.7	40156	39413	-1047
3007.19	28627.7	39786	38893	-982
3009.06	29149.7	39064	38459	-1029.5
3010.92	30065.3	38937	38328	-984.5
3012.79	30730.3	38422	38218	-1015
3014.65	31492.7	38050	37722	-989.5
3016.52	32302	38087	37901	-1048
3018.38	33041	38440	37993	-989.5
3020.25	34070	38588	38029	-1027
3022.11	34765.7	39053	38770	-993.5
3023.97	35754	39629	39156	-1053.5
3025.84	36821.3	40296	40119	-964
3027.7	37570.7	41193	40680	-1017
3029.56	38509	41848	41820	-1007.5
3031.42	39286.3	42555	42481	-973
3033.28	40495.7	43529	43393	-961
3035.14	41276.3	44124	44117	-977
3037	42434.3	45142	44844	-923
3038.86	43489.7	46109	45562	-1017.5
3040.72	44566.3	47161	46710	-873.387
3042.58	45424.7	48037	47570	-1006.98
3044.43	46774	49560	48979	-928.424
3046.29	47776.7	50724	50077	-935.497
3048.15	49011.7	51994	51397	-884.642
3050.01	50099.9	53319	52499	-940.751
3051.86	51452	54492	53720	-930.106
3053.72	52494	55537	54607	-938.727
3055.57	53601.4	56250	55643	-900.266
3057.43	54705.1	56769	56283	-963.449
3059.28	55936.3	57526	56755	-876.812
3061.13	57159.1	57698	57141	-945.094
3062.99	58693.5	58132	57694	-938
3064.84	59880.3	58337	57888	-953.5
3066.69	61191.4	58788	58550	-962
3068.54	62631.8	59152	58878	-979
3070.39	63891	59950	59497	-914
3072.24	65501	60326	60512	-936.5
3074.09	67007.7	61137	61371	-924.445
3075.94	68367.3	62131	62460	-947.359
3077.79	69936.3	62950	63218	-903.075
3079.64	71735.7	63961	64528	-983.287
3081.49	73559.7	64949	65355	-922.502
3083.34	75028.3	65906	66373	-1031.89
3085.19	76673.3	67419	67835	-922.715
3087.03	78223.3	68302	69087	-918.52
3088.88	80238	69467	70411	-922.142
3090.73	81712	70710	71729	-883.108
3092.57	83368.3	71893	72989	-892.304
3094.42	84857.7	72996	74404	-993.249
3096.26	86792.7	74456	75724	-901.77
3098.11	88777.3	76110	77148	-1005.95
3099.95	90582.7	77178	78870	-923.101
3101.79	92609.3	78942	80403	-943.439
3103.64	94592.7	80358	81887	-883.5
3105.48	96573	82199	83461	-919.5
3107.32	98731.3	83742	85147	-878
3109.16	100577	85185	86477	-899
3111	102725	87104	88238	-875
3112.84	104677	88420	90229	-899
3114.68	106634	89643	91447	-847.5
3116.52	108688	91492	93104	-949.5
3118.36	110579	93369	94495	-904
3120.2	112910	94871	96900	-881
3122.04	114848	96713	98563	-898
3123.88	117093	98094	99888	-898.5
3125.71	119511	100001	101801	-877
3127.55	121322	101430	103292	-928
3129.39	123950	103715	105377	-867
3131.22	126172	105304	107263	-851.5
3133.06	128500	106976	108943	-851
3134.89	130539	108866	110304	-885.5
3136.73	133000	110953	112900	-791
3138.56	135346	112550	114351	-867
3140.39	137562	114106	116069	-796
3142.23	139953	116053	118241	-854.5
3144.06	142590	118045	120173	-835
3145.89	144588	119762	122178	-858
3147.72	147178	121433	123659	-830.5
3149.55	149321	124073	126064	-824.5
3151.39	152190	125952	127893	-777
3153.22	154564	127993	130486	-794.5
3155.05	156860	130086	132328	-706.606
3156.87	159520	132230	134372	-810.972
3158.7	161476	134090	136144	-736.568
3160.53	163949	135685	138604	-741.007
3162.36	166186	137632	139912	-733.401
3164.19	167916	138953	141411	-780.993
3166.01	170227	140656	143073	-695.728
3167.84	171919	142219	144848	-776.162
3169.67	174376	144028	147046	-664.529
3171.49	176060	145737	148377	-764.879
3173.32	178578	147407	150322	-737.736
3175.14	180815	149444	152330	-760.752
3176.97	182705	150548	153952	-674
3178.79	185022	153416	155752	-752
3180.61	186933	154709	157098	-677
3182.44	188937	156264	159516	-729.5
3184.26	190842	158376	161373	-695.5
3186.08	192915	159645	162606	-733.5
3187.9	194564	161679	164253	-649.5
3189.72	196393	162726	165919	-737.5
3191.55	198366	164682	167389	-665.5
3193.37	199762	165217	168933	-676
3195.18	201593	167502	170988	-612.5
3197.01	203058	169003	171643	-629
3198.82	204334	169947	172828	-641
3200.64	205610	170680	174480	-701
3202.46	206908	172767	175541	-616
3204.28	208404	173121	176985	-642.5
3206.09	209671	174866	177658	-612.653
3207.91	211101	176139	179566	-653.43
3209.73	212497	177409	180202	-578.521
3211.54	213839	178164	181472	-639.646
3213.36	215368	179714	183057	-579.771
3215.17	215805	180685	183020	-640.615
3216.99	216720	181311	184272	-566.452
3218.8	218079	182215	185098	-585.746
3220.61	219019	183428	186718	-512.567
3222.43	219966	184366	187324	-579.915
3224.24	220495	184405	187983	-488.626
3226.05	220736	185114	187996	-594.639
3227.86	221452	185750	189106	-505
3229.68	222034	186352	189322	-597
3231.49	222756	186886	190471	-518
3233.3	222973	187235	190546	-525
3235.11	223635	188150	191135	-543.5
3236.92	223613	188275	191235	-591.5
3238.72	224176	188891	192245	-471
3240.53	224471	189524	192232	-551.5
3242.34	224805	189326	192667	-518
3244.15	225325	189682	193031	-518
3245.96	225568	190655	193511	-484.5
3247.76	225831	190983	194372	-521
3249.57	225734	191760	194428	-498
3251.38	226031	191953	194449	-474.5
3253.18	226336	192059	195670	-411
3254.99	226556	192491	195713	-481.5
3256.79	227129	192949	196599	-472
3258.59	227157	193599	196432	-484
3260.4	227800	193469	196838	-468
3262.2	227477	193984	196954	-435.5
3264	227865	194741	197827	-436.5
3265.8	228154	195422	198229	-426.5
3267.61	228831	195435	198249	-428.5
3269.41	228962	195988	198795	-436
3271.21	229329	196334	198583	-324
3273.01	229425	195945	199346	-422
3274.81	229674	196760	199583	-403
3276.61	229671	197060	200191	-392.5
3278.41	229987	197217	200233	-328.5
3280.21	230018	197409	200428	-398
3282.01	230696	197730	200835	-335
3283.8	230085	198296	200417	-383.5
3285.6	230875	197912	200930	-355.5
3287.4	230634	198165	200757	-383
3289.19	231389	198605	201361	-341.5
3290.99	231640	198741	201774	-337.5
3292.78	232254	198965	202279	-309
3294.58	232458	199675	202114	-341
3296.38	232687	200108	202482	-310
3298.17	232765	199689	202708	-346
3299.96	233162	200766	203202	-258.5
3301.76	233688	200368	203672	-304.5
3303.55	234388	201040	204201	-286.5
3305.34	234942	201466	203932	-299
3307.13	235775	202058	205112	-298.5
3308.93	235811	201539	205266	-232.5
3310.72	236557	202645	205529	-239
3312.51	237054	203222	205840	-292.5
3314.3	237326	203139	206177	-252
3316.09	237757	203413	206475	-299.5
3317.88	238009	203940	206260	-237
3319.67	238584	203626	206630	-233.5
3321.45	239027	203925	207508	-223
3323.24	238887	204766	207018	-266.5
3325.03	239557	204554	207560	-214
3326.82	239725	204892	208012	-196.5
3328.6	240322	205666	208906	-182
3330.39	241056	205936	209517	-203.5
3332.18	242030	206701	210072	-142.5
3333.96	242231	206397	209569	-242.5
3335.75	243413	207723	211160	-110.5
3337.53	244046	208168	211815	-215
3339.32	245311	209230	212540	-117.5
3341.1	245970	209720	213076	-133.5
3342.88	246482	210422	213435	-151.5
3344.66	247662	211362	214616	-172.5
3346.45	247940	211332	214737	-123
3348.23	248959	211709	215780	-115
3350.01	249219	211861	215617	-82.5
3351.79	250745	213186	216827	-107.5
3353.57	250836	213009	216918	-109.5
3355.35	251442	213990	217246	-157.5
3357.13	252979	214556	218542	-64.5
3358.91	253392	214971	218808	-117.5
3360.69	253785	215543	218950	-61.5
3362.47	254636	216664	220115	-99
3364.25	255350	217073	220814	-67.5
3366.03	255900	217456	220962	-111
3367.8	256013	217311	221026	-39.5
3369.58	256693	217788	221701	-168
3371.36	256807	217987	221239	-87.5
3373.13	257712	218567	222630	-131.5
3374.91	258086	219165	222845	-72.5
3376.68	258137	219107	223315	-117
3378.46	258733	220002	223250	-84
3380.23	258798	220091	223862	-92.5
3382	259263	219745	223910	-82
3383.78	259283	220518	224094	-177
3385.55	259935	221461	224553	-106.5
3387.32	260366	220908	224447	-144.5
3389.09	260582	221379	224983	-105
3390.87	261190	221696	225669	-123.5
3392.64	261822	222235	225845	-65
3394.41	262281	222484	226687	-133.5
3396.18	262522	222434	226727	-40.5
3397.95	262366	222418	226604	-130.5
3399.72	262742	223280	226922	-59.5
3401.49	262725	223182	227397	-101
3403.25	262426	222595	226695	-131.5
3405.02	261569	221998	226140	-145
3406.79	261700	221856	226086	-46.5
3408.56	261251	221737	225386	-126
3410.32	260954	221704	225457	-62
3412.09	260262	221185	225499	-94.5
3413.86	260141	220447	225067	-143
3415.62	259279	220569	223859	-127
3417.39	259257	220192	224220	-72.5
3419.15	258378	219342	223825	-102
3420.92	257732	219121	222613	-127
3422.68	257397	218236	222378	-89
3424.44	256692	218100	221588	-114
3426.21	256135	217343	221564	-133.5
3427.97	255281	217340	220657	-60.5
3429.73	254321	216210	219963	-152.5
3431.49	253752	214912	219312	-91.5
3433.25	252516	214665	218724	-181
3435.01	251455	213965	217746	-83.5
3436.78	250385	213354	217074	-148
3438.53	249522	211930	215805	8
3440.29	248018	210827	214811	18
3442.05	247295	210066	214212	43.5
3443.81	245849	209007	212707	-98
3445.57	245024	208233	212024	-84.5
3447.33	243328	207037	210726	-58.5
3449.09	242054	205836	209768	-55.5
3450.84	240288	204521	207797	-140.5
3452.6	238839	203699	207210	-56
3454.36	237471	202620	206279	-61.5
3456.11	236232	201349	204933	-65.5
3457.87	235007	199748	203695	-86
3459.62	234280	199327	203015	-21.5
3461.38	232778	198155	201385	-91.5
3463.13	231429	196736	200419	-42
3464.88	229611	195570	199088	-71
3466.64	227869	193821	197238	-54
3468.39	225498	192024	195783	-54
3470.14	223915	190402	193872	-87
3471.89	221653	188611	191973	-88.5
3473.64	219795	187287	190375	-17
3475.4	217840	185646	188583	-102
3477.15	216266	183693	187056	-46
3478.9	214221	182352	185556	-37.5
3480.65	212446	180874	184102	-41.5
3482.4	210466	179078	182673	-83
3484.14	208423	177518	180526	-8
3485.89	206519	175684	178851	-101.5
3487.64	204387	173896	177213	-49
3489.39	202296	171948	175735	-66
3491.14	200414	170146	173403	-52.5
3492.88	198551	168560	171679	-57
3494.63	196402	166852	170025	-67
3496.38	194378	165029	168412	-31.5
3498.12	192325	163636	166720	-0.5
3499.87	190322	161849	164908	-31
3501.61	188053	160117	162714	-14.5
3503.36	185923	158239	161204	-58.5
3505.1	183612	155924	158388	-46
3506.84	181598	153760	157470	-35.5
3508.59	179479	152374	155330	1
3510.33	177602	150931	154143	-38
3512.07	176057	149028	151587	20.5
3513.81	173908	147301	150316	-103
3515.55	172139	146198	148842	-14
3517.3	169868	143935	146656	-37.5
3519.04	168028	142623	145455	5.5
3520.78	166004	141022	143362	-27
3522.52	164415	139301	141775	41
3524.26	162383	137471	140163	-37.5
3525.99	160499	136317	139034	18.5
3527.73	158622	134440	136701	-20.5
3529.47	156902	132828	135274	-11
3531.21	154869	130775	133753	-3.5
3532.95	153220	129412	132121	27
3534.68	151377	128160	130440	-41.5
3536.42	149666	126663	129048	31
3538.16	147825	124839	127239	57
3539.89	146097	123656	125509	8.5
3541.63	144486	122228	124411	2
3543.36	143060	120816	123140	47.5
3545.1	141040	118497	121439	-2
3546.83	139785	117637	120310	38.5
3548.56	137867	116164	118662	33.5
3550.3	136322	114958	117082	4.5
3552.03	134478	113259	115421	43
3553.76	132927	112028	114155	113.5
3555.49	131338	110584	112648	32
3557.23	129564	108999	111126	90
3558.96	128275	107940	110125	51
3560.69	127037	106570	108851	61
3562.42	125421	105081	107441	34
3564.15	123744	103998	106025	85.5
3565.88	122035	102423	104484	71
3567.61	120574	101319	103450	102.5
3569.34	119100	99803	101703	22
3571.06	117559	98533	100665	78.5
3572.79	115893	97209	98692	57.5
3574.52	114346	95771	97736	103
3576.24	112810	94433	96514	45
3577.97	111731	93273	95201	108
3579.7	109960	91906	94053	78
3581.42	108878	91046	92677	112.5
3583.15	107318	89540	91537	58
3584.87	106067	88349	90569	148.5
3586.6	104676	87548	88807	5
3588.32	103176	86026	87983	61.5
3590.05	101932	84781	86650	66.5
3591.77	100660	83556	85436	136
3593.49	99402.7	82659	84185	67
3595.22	98117	81465	83332	158.5
3596.94	96608.7	80111	82278	53.5
3598.66	95277.7	79090	81048	75.5
3600.38	94114.3	78066	79865	74.5
3602.1	92727.7	77012	78482	115
3603.82	91225.3	75744	77255	69.5
3605.54	89961	74485	76303	84
3607.26	88615	73043	74735	9.5
3608.98	87265.3	71999.6	73704	70
3610.7	85833.7	71002.6	72194	0.5
3612.42	84577.3	69717.1	71448	38
3614.14	83196.3	68328.2	69809	47.5
3615.85	82019.3	67418.5	69091	96
3617.57	80559	66442.4	67992	27.5
3619.29	79140.7	65216.7	66691	51
3621.01	77758.3	63982.7	65672	-17.5
3622.72	76618.7	62794.1	64343	38.5
3624.44	75120	61369.2	62847	-13
3626.15	73571.3	60413.7	61805	16
3627.87	72178.7	58949	60636	-26
3629.58	70538	58030	58903	-24.5
3631.3	68883	56412	57781	-33
3633.01	67370	55132	56484	22
3634.72	65739.7	53614	55068	-34
3636.43	64252.3	52546	53718	17.5
3638.15	62535.3	51106	52243	-24.5
3639.86	60710	50010	50790	-46
3641.57	59028.7	48439	49239	-11
3643.28	57558.3	46625	47741	-68.5
3644.99	55660	45295	46378	-55
3646.7	53822	43729	44701	-13.5
3648.41	51811.3	42015	43226	-148
3650.12	50048	40844	41546	-66
3651.83	48195.7	38901	40119	-144.5
3653.54	46492.3	37633	38726	-68
3655.25	44560.7	36424	37214	-169
3656.96	42825	34739	35746	-154
3658.67	41107.3	33239	34313	-220
3660.37	39456.7	32205	32580	-90.5
3662.08	37788	30586	31360	-120
3663.79	36116	29246	29889	-147
3665.49	34412.7	27951	28547	-198
3667.2	32840.3	26703	27268	-149
3668.9	31309.7	25417	26084	-177.5
3670.61	29826	24169	24765	-188.5
3672.31	28465	23084	23654	-223
3674.02	27049.3	22042	22478	-199
3675.72	25637.4	20795	21341	-239.5
3677.42	24513.6	19682	20327	-209
3679.13	23255.5	18867	19206	-280.5
3680.83	22150.8	17931	18375	-162
3682.53	20912.2	17046	17374	-272.5
3684.23	20012.7	15981	16562	-226.5
3685.93	18918.5	15445	15667	-195
3687.64	17994.8	14499	14915	-203.5
3689.34	17056	13926	13969	-286.5
3691.03	16340.8	13210	13615	-237
3692.74	15424.5	12551	12691	-246.5
3694.43	14759.8	12051	12205	-167.5
3696.13	13992	11197	11462	-211.5
3697.83	13384.7	10662	11120	-184.5
3699.53	12714.7	10244	10486	-231.5
3701.23	12095	9696	10101	-237
3702.93	11392	9286	9515	-269
3704.62	10991	8819	9095	-198
3706.32	10431.3	8390	8571	-249.5
3708.01	9972.67	8012	8262	-151.5
3709.71	9445	7605	7917	-223
3711.41	9112.33	7366	7493	-179
3713.1	8525.67	6957	7169	-177.5
3714.8	8265.67	6602	6818	-221
3716.49	7802	6276	6402	-241.5
3718.18	7449.33	5963	6108	-174
3719.88	7037.67	5602	5757	-247
3721.57	6752.67	5450	5540	-193
3723.26	6365.33	5060	5212	-165
3724.95	6106.67	4949	4992	-206
3726.65	5737.67	4602	4636	-188
3728.34	5550.33	4400	4517	-205
3730.03	5228.33	4182	4265	-234
3731.72	5050	4049	4051	-177.5
3733.41	4742	3660	3905	-198.5
3735.1	4554	3681	3727	-193
3736.79	4286.67	3437	3557	-228.5
3738.48	4166.67	3183	3475	-180
3740.17	3916.33	3067	3039	-203.5
3741.86	3764	2959	3032	-152
3743.54	3555.67	2781	2920	-189.5
3745.23	3416.67	2562	2764	-181.5
3746.92	3198.67	2555	2609	-230
3748.61	3100.33	2396	2493	-171
3750.29	2971	2332	2387	-211
3751.98	2815.33	2132	2284	-93
3753.66	2686.67	2151	2105	-142
3755.35	2526.33	2107	2129	-98.5
3757.03	2379.67	1816	1928	-142.5
3758.72	2304.33	1778	1921	-113
3760.4	2159.67	1508	1718	-172.5
3762.09	2144.33	1760	1666	-108.5
3763.77	1922	1460	1516	-170.5
3765.45	1872.67	1462	1493	-99.5
3767.14	1768	1371	1445	-187
3768.82	1683.67	1347	1316	-125.5
3770.5	1528	1147	1286	-192.5
3772.18	1542.33	1127	1189	-103.5
3773.86	1375.67	1023	1061	-169
3775.54	1350.67	1059	1089	-126
3777.22	1263.33	899	1000	-141.5
3778.9	1252.67	867	939	-163.5
3780.58	1163.33	969	852	-90
3782.26	1137	834	887	-79
3783.94	1021.33	708	716	-154
3785.62	993.333	762	792	-94
3787.3	906.333	602	752	-109
3788.97	883	694	665	-156.5
3790.65	835.333	642	630	-87
3792.33	783.333	551	705	-45
3794	694.333	515	549	-130.5
3795.68	698	528	519	-69.5
3797.36	638	441	541	-141
3799.03	634.667	464	531	-78
3800.71	526.451	501	410	-140.5
3802.38	566.447	425	441	-71
3804.05	496.48	320	346	-100.5
3805.73	417.788	275	421.691	-53
3807.4	452.595	239	261.617	-55
3809.07	398.869	258	397.945	-43
3810.75	302.814	190	225.124	-164.5
3812.42	401.979	334	309.125	-77
3814.09	280.152	147	192.135	-55
3815.76	323.407	227	240.933	-29.5
3817.43	245.998	186	234.137	-127.5
3819.11	241.685	295	269.145	-14
3820.78	192.333	103	148.338	-71.5
3822.45	230.333	126	155.495	-46
3824.11	179.333	171	107.35	-101.5
3825.78	217.667	207	129	-38.5
3827.45	127.667	101	101	-67
3829.12	214.667	140	136	-21.5
3830.79	132.667	104	56	-48.5
3832.46	122.333	125	93	-1.5
3834.12	143.333	137	145	-24
3835.79	86	153	74	-23
3837.46	76.3333	27	33	-38
3839.12	97	22	88	-37.5
3840.79	11	9	0	-83
3842.46	101	88	0	8
3844.12	30	73	137	-58
3845.78	129	150	39	23
3847.45	41.6667	44	36	2.5
3849.11	63.6667	50	42	26.5
3850.78	39	56	46	-11.5
3852.44	65	10	109	41.5
3854.1	36	-47	-54	-50
3855.77	42	175	113	36
3857.43	-12.3333	5	-73	-15
3859.09	84	13	33	48
3860.75	13.3333	1	7	28
3862.41	30	44	-7	90
3864.07	0	0	0	0

## Sheet: Figure 2
Figure 2a				Figure 2c					Figure 2d				Figure 2e							Figure 2f
Wavenumber/cm-1	DryMass_2days	DryMass_7days		Wavenumber/cm-1	Single Cell A	Single Cell B	DryMass_7days			C=O Freq / cm-1	N-H Freq/cm-1		Wavenumber/cm-1	Hexane	THF	DCM	Chloroform	DMSO		Wavenumber/cm-1	BSA_Solution	BSA_Dry
596.971	-0.0441526	-0.0270846		1001.11	7451.44	7140.01	10698.1		THF	1683.54	3354.4		3231.09	0.130243	0.109091	0.0733182	0.19568	0.0827736		1101.72	11772.2	11785.8
599.49	-0.0434722	-0.0270898		1003.51	6773.77	5922.93	10898.9		DCM	1673.9	3324.2		3232.89	0.126975	0.11015	0.0721772	0.199646	0.0873132		1104.1	11599.1	11610.2
602.009	-0.0418728	-0.0266673		1005.92	5676.06	4735.48	10034		Chloroform	1669.72	3333.1		3234.69	0.122279	0.104856	0.0688194	0.198654	0.0894053		1106.48	11369.5	11354.1
604.528	-0.0430079	-0.0274943		1008.33	4315.63	3703.25	8546.81		DMSO	1668.11	3299.3		3236.49	0.120551	0.107112	0.0706287	0.199976	0.0910596		1108.86	11174.6	11109.9
607.045	-0.0403834	-0.0267333		1010.74	3337.67	2824.25	7130.26						3238.3	0.114841	0.106951	0.0693899	0.20377	0.0942457		1111.24	11115.5	10992.7
609.562	-0.0397602	-0.0271706		1013.14	2465.56	2235.49	5840.48						3240.1	0.113601	0.105362	0.0684445	0.205912	0.0994274		1113.62	11285.8	11057.7
612.078	-0.0356277	-0.0249472		1015.55	2231.2	2166.53	5426.24						3241.9	0.109393	0.106122	0.0678088	0.20796	0.102589		1115.99	11659.3	11327.4
614.594	-0.0336363	-0.0257565		1017.96	1992.62	1927.77	4975.99						3243.7	0.106576	0.109045	0.0689824	0.21104	0.107364		1118.37	12132.7	11700.8
617.108	-0.0263041	-0.0208993		1020.36	1962.94	2208.59	4824.33						3245.5	0.103496	0.106375	0.0683304	0.2142	0.111866		1120.75	12583.8	11986.7
619.622	-0.0301204	-0.0201029		1022.76	2451.75	2747.71	4995.64						3247.3	0.0998892	0.108838	0.0681511	0.216169	0.116743		1123.12	12703.9	11978
622.136	-0.0294632	-0.0175012		1025.17	2818.05	3408.36	5463.07						3249.1	0.0974098	0.107641	0.0692595	0.220175	0.121941		1125.5	12405.2	11567.1
624.649	-0.0338816	-0.0199309		1027.57	3332.6	3863.74	5931.06						3250.9	0.0954563	0.107618	0.070156	0.225383	0.127318		1127.88	11605.1	10748
627.161	-0.0338761	-0.0191009		1029.97	4157.34	4194.04	6496.2						3252.69	0.0953061	0.110104	0.0716719	0.230605	0.133006		1130.25	10479.8	9664.72
629.672	-0.0390542	-0.021706		1032.37	4120.86	4257.55	6534.15						3254.49	0.0923383	0.10939	0.0727314	0.237333	0.141149		1132.62	9180.34	8521.57
632.183	-0.0385525	-0.0205372		1034.77	3709.16	4092.59	6699.65						3256.29	0.0919439	0.111162	0.0739376	0.242118	0.149296		1135	8058.84	7544.21
634.693	-0.0371661	-0.0198504		1037.17	3909.85	4202.52	6486.44						3258.09	0.0901407	0.111669	0.0758448	0.249071	0.160473		1137.37	7225.49	6859.51
637.202	-0.0310321	-0.0151872		1039.57	4129.06	4308.7	6443.94						3259.88	0.0880182	0.113372	0.0778497	0.259673	0.169464		1139.74	6806.35	6537.85
639.711	-0.030335	-0.0122338		1041.97	4200.3	4691.13	6409.35						3261.68	0.0872481	0.116686	0.081452	0.271425	0.18298		1142.11	6791.23	6559.35
642.219	-0.0244855	-0.00628342		1044.37	4419.46	4628.24	6422.99						3263.47	0.0876989	0.117146	0.0824789	0.2797	0.195609		1144.48	7153.16	6894.1
644.726	-0.0266456	-0.0062495		1046.76	4146.96	4427.36	6238.35						3265.27	0.0846748	0.119287	0.0878743	0.292377	0.209595		1146.85	7725.58	7436.18
647.232	-0.0228105	-0.00347352		1049.16	4145.02	4270.52	6389.74						3267.06	0.0854637	0.120552	0.0885589	0.307261	0.223117		1149.22	8377.32	8052.69
649.738	-0.0249389	-0.00654397		1051.56	3871.78	3813.14	6069.27						3268.86	0.0873608	0.127296	0.0947367	0.323468	0.242665		1151.59	9010.89	8595.48
652.243	-0.022072	-0.00575344		1053.95	3737.37	4100.65	6140.12						3270.65	0.0845996	0.13015	0.100295	0.343018	0.262413		1153.96	9422.67	8993.33
654.748	-0.0205765	-0.00680257		1056.35	3760.02	3799.83	5953.56						3272.44	0.0863465	0.134499	0.106114	0.367738	0.285977		1156.32	9661.23	9238.17
657.252	-0.016865	-0.00538986		1058.74	3760.69	3594.86	6061.78						3274.24	0.0850504	0.138918	0.109195	0.390197	0.312088		1158.69	9825.3	9413.24
659.755	-0.0160254	-0.00513629		1061.13	3811.17	3874.12	6082.43						3276.03	0.0851631	0.146766	0.118975	0.418988	0.343489		1161.06	10030.8	9641.81
662.257	-0.00986473	-0.000289257		1063.53	4303.45	3956.66	6239.76						3277.82	0.0864404	0.153026	0.122121	0.449471	0.377165		1163.42	10320.5	10005.2
664.759	-0.00814215	0.0013069		1065.92	4079.96	4028.77	6138.77						3279.61	0.0906854	0.159171	0.132781	0.485241	0.41642		1165.79	10825.7	10474.2
667.26	-0.00668231	0.00375989		1068.31	4322.8	4167.06	6276.07						3281.4	0.0901783	0.168423	0.141926	0.522413	0.461731		1168.15	11359.4	10949.6
669.76	-0.00888471	0.00335933		1070.7	4221.29	4399.67	6184.55						3283.19	0.0921317	0.181404	0.153287	0.567701	0.511789		1170.51	11832.8	11324.8
672.26	-0.00503704	0.00527091		1073.09	4467.65	4607.1	6428.03						3284.98	0.0942166	0.192704	0.16592	0.612817	0.566444		1172.88	12097.2	11508.9
674.759	-0.00905842	0.00205445		1075.48	4796.89	4884.54	6559.7						3286.77	0.0963955	0.209597	0.179498	0.658647	0.625445		1175.24	12125.1	11473.4
677.258	-0.00900185	0.0021322		1077.87	5257.98	5231.29	6885.31						3288.56	0.099908	0.223982	0.20002	0.710413	0.685383		1177.6	11909.5	11280.2
679.755	-0.0108695	-0.00121895		1080.25	5477.49	5504.36	7034.74						3290.35	0.103646	0.245524	0.218504	0.761068	0.743979		1179.96	11538	11017.3
682.252	-0.00891147	-0.000396619		1082.64	5849.41	5368.47	7323.91						3292.13	0.104867	0.264925	0.243313	0.804571	0.802891		1182.32	11116.8	10779.2
684.748	-0.0115603	-0.00263039		1085.03	5711.02	5584.96	7215.94						3293.92	0.115799	0.292543	0.274022	0.855094	0.8577		1184.68	10749.8	10639.3
687.244	-0.0095672	-0.0015307		1087.41	5721.75	5605.41	7463.2						3295.71	0.117865	0.320806	0.308791	0.891195	0.905516		1187.04	10497.2	10683.6
689.739	-0.00907029	-0.0031339		1089.8	5643.93	5756.12	7335.89						3297.49	0.126505	0.35328	0.354203	0.928591	0.945276		1189.39	10492.8	10989.8
692.233	-0.00700258	-0.00105542		1092.18	5773.78	5636.5	7473.63						3299.28	0.136911	0.390242	0.406592	0.957792	0.974805		1191.75	10856.7	11631.6
694.727	-0.00829065	-0.00193661		1094.57	5332.23	5642.56	7429.74						3301.07	0.143354	0.43298	0.469625	0.978189	0.994017		1194.11	11596.8	12598.9
697.22	-0.00286196	0.00218608		1096.95	5505.24	5538.49	7645.97						3302.85	0.157122	0.47153	0.538672	0.988671	1		1196.46	12653.5	13804.3
699.712	-0.00384279	0.00208788		1099.33	5129.09	5448.34	7578.9						3304.64	0.174214	0.522601	0.618201	0.998308	0.995218		1198.82	13903.9	15037.6
702.203	-0.000731948	0.00632761		1101.72	4814.14	4887.67	7803.48						3306.42	0.19127	0.575765	0.699848	1	0.979684		1201.17	14941.6	16020.9
704.694	0.00131076	0.00677641		1104.1	4292.23	4419.14	7441.6						3308.2	0.213302	0.635144	0.78575	0.993232	0.955529		1203.53	15572.4	16539.8
707.184	0.00740285	0.0115658		1106.48	4338.75	4202.75	7487.35						3309.99	0.239618	0.698297	0.854293	0.983423	0.921245		1205.88	15653.9	16512.9
709.674	0.00999473	0.0151866		1108.86	3917.82	3825.84	6972.47						3311.77	0.277766	0.760345	0.921303	0.968446	0.88097		1208.23	15161.3	16011.4
712.162	0.015018	0.0218455		1111.24	3921.59	3936.62	6954.92						3313.55	0.318038	0.829091	0.963113	0.943092	0.835855		1210.59	14273.2	15250.2
714.651	0.0175382	0.0259143		1113.62	3784.34	3775.79	6578.11						3315.33	0.376923	0.894292	0.992404	0.911949	0.786511		1212.94	13293.2	14484.8
717.138	0.0221792	0.0307063		1115.99	3859.79	3970.12	6567.01						3317.11	0.449558	0.947894	1	0.879364	0.73191		1215.29	12393.9	13909.8
719.625	0.0217764	0.0302857		1118.37	4051.12	4551.57	6574.73						3318.89	0.547888	0.986789	0.987286	0.836442	0.676641		1217.64	11735.5	13604.9
722.111	0.0229683	0.0330488		1120.75	4691.89	4963.9	6817.78						3320.68	0.671218	1	0.947383	0.789277	0.620687		1219.99	11407.5	13590.2
724.596	0.0208551	0.0310766		1123.12	5101.09	5276.87	7039.46						3322.45	0.800541	0.987227	0.887382	0.740975	0.564769		1222.34	11333.2	13794.5
727.081	0.0165884	0.0288662		1125.5	5273.97	5098.4	7343.3						3324.23	0.925468	0.942002	0.816395	0.684662	0.512258		1224.69	11544.7	14161.8
729.565	0.0148548	0.0245406		1127.88	5184.49	4600.21	7196.49						3326.01	1	0.8742	0.732514	0.627913	0.464871		1227.03	11964	14620
732.048	0.0144021	0.0223685		1130.25	4504.4	3804.35	6936.86						3327.79	0.999568	0.786697	0.641836	0.566736	0.421304		1229.38	12521	15130.8
734.531	0.0118129	0.0179112		1132.62	3553.09	3283.72	6244.65						3329.57	0.93332	0.689321	0.56071	0.512472	0.382644		1231.73	13194.3	15631.6
737.013	0.0123125	0.018385		1135	3048.41	2664.9	5518.45						3331.35	0.835647	0.594822	0.477416	0.465254	0.349177		1234.07	13922.6	16110
739.494	0.0126545	0.0175857		1137.37	2358.9	1891.38	4718.4						3333.12	0.722252	0.509114	0.409689	0.420151	0.320971		1236.42	14632.2	16537.7
741.975	0.0153973	0.0192287		1139.74	2002.22	2038.8	4473.3						3334.9	0.602416	0.430288	0.348449	0.382993	0.297247		1238.76	15290.5	16916.6
744.455	0.0154232	0.0188677		1142.11	1796.53	1775.93	4043.82						3336.68	0.489265	0.364971	0.300901	0.355841	0.278994		1241.11	15817.9	17221.3
746.934	0.0164476	0.0210264		1144.48	2031.82	2079	4068.92						3338.45	0.387648	0.308308	0.258505	0.331082	0.266034		1243.45	16196.8	17469.6
749.413	0.0173084	0.0205775		1146.85	2104.3	2207.35	4111.19						3340.23	0.312572	0.263544	0.224519	0.313223	0.258596		1245.79	16474.5	17652.9
751.891	0.0185617	0.020898		1149.22	2374.1	2581.96	4522.1						3342	0.250493	0.228239	0.199384	0.302225	0.253994		1248.13	16583.2	17807.6
754.368	0.0192731	0.0222441		1151.59	2579.7	2931.82	4585.09						3343.78	0.205751	0.200138	0.175292	0.294862	0.25385		1250.48	16638	17955.3
756.844	0.0206577	0.0232316		1153.96	3114.36	3181.97	5020.12						3345.55	0.171979	0.176962	0.161893	0.295628	0.258615		1252.82	16760.9	18141.7
759.32	0.01686	0.0204477		1156.32	3161.8	3234.81	5088.12						3347.32	0.148632	0.160621	0.151787	0.296805	0.266142		1255.16	16915.3	18372.6
761.795	0.0149086	0.020727		1158.69	3326.02	3224.96	5135.52						3349.1	0.126618	0.150771	0.140638	0.304935	0.275637		1257.5	17176.5	18676.5
764.27	0.0106028	0.015445		1161.06	3338.8	3186.67	5053.33						3350.87	0.113488	0.141128	0.134998	0.311729	0.286962		1259.83	17586	19017.5
766.744	0.0120588	0.0146847		1163.42	3323.11	3568.32	5190.87						3352.64	0.104397	0.136041	0.130516	0.320758	0.30044		1262.17	17996.3	19359.6
769.217	0.0112346	0.0126077		1165.79	3535.56	3722.58	5120.21						3354.41	0.100077	0.133418	0.131021	0.337189	0.312329		1264.51	18359.4	19666.2
771.69	0.0144907	0.0146313		1168.15	3932.61	4251.97	5459.84						3356.18	0.0916997	0.133579	0.131331	0.349337	0.324303		1266.85	18717.1	19918.8
774.161	0.0191165	0.0172495		1170.51	4383.24	4492.57	5717.23						3357.95	0.0889198	0.138481	0.136318	0.358604	0.335917		1269.18	18975.1	20081.2
776.632	0.025558	0.0243738		1172.88	4426.16	4534.19	5927.9						3359.72	0.0883187	0.143613	0.140426	0.371756	0.34596		1271.52	19173.5	20163.6
779.103	0.0258279	0.0273067		1175.24	4459.26	4576.26	5910.27						3361.49	0.087605	0.150564	0.149815	0.382186	0.355265		1273.85	19368	20182.1
781.573	0.0273053	0.0315263		1177.6	4365.57	4328.32	5924.53						3363.26	0.0852946	0.159448	0.160801	0.393594	0.36192		1276.19	19543.1	20178.4
784.042	0.0246198	0.0303808		1179.96	4366.11	4336.43	5815.03						3365.03	0.0858957	0.17298	0.173206	0.399463	0.36563		1278.52	19759.7	20147.4
786.51	0.0183528	0.0272791		1182.32	4393.33	4309.42	5750.61						3366.8	0.0882999	0.189482	0.190076	0.39793	0.36492		1280.85	19998	20119.9
788.978	0.0129931	0.0204482		1184.68	4190.28	4230.23	5654.59						3368.57	0.0899904	0.204465	0.208251	0.39366	0.362128		1283.19	20201	20124.4
791.445	0.00834415	0.0157502		1187.04	4373.65	4540.1	5886.69						3370.33	0.095832	0.221841	0.225236	0.387275	0.352094		1285.52	20437.1	20171.5
793.911	0.00310235	0.00872293		1189.39	4457.59	4691.3	5900.23						3372.1	0.0978982	0.240667	0.240689	0.375061	0.340972		1287.85	20741.1	20245.1
796.377	0.00271923	0.00737858		1191.75	4824.61	5078.63	6308.49						3373.87	0.104209	0.254545	0.258684	0.36138	0.325183		1290.18	21085.9	20405.4
798.842	-0.000101346	0.00456007		1194.11	5239.94	5459.15	6407.84						3375.63	0.112004	0.269229	0.265856	0.340018	0.307265		1292.51	21456.2	20646
801.307	0.000199182	0.00583989		1196.46	5613.9	6073.97	6837.8						3377.4	0.11717	0.274039	0.271724	0.320361	0.286601		1294.84	21918.6	20978.9
803.77	-0.000298945	0.00520664		1198.82	6302.26	6819.95	7359.58						3379.16	0.127895	0.280115	0.269915	0.297942	0.266487		1297.17	22461.1	21415.8
806.233	0.00322891	0.00999797		1201.17	7114.31	7619.98	8109.99						3380.93	0.138226	0.273832	0.260917	0.27732	0.242577		1299.49	23012.3	21965
808.696	0.00349347	0.0104769		1203.53	7917.36	8198.27	8666.63						3382.69	0.150209	0.262025	0.249605	0.255707	0.222131		1301.82	23543.6	22579
811.157	0.00491519	0.0129902		1205.88	8270.76	8790.84	9383.79						3384.46	0.157385	0.248124	0.231251	0.232032	0.201931		1304.15	24099.6	23243.2
813.618	0.00420391	0.0133778		1208.23	8512.77	8702.27	9603.79						3386.22	0.168392	0.228262	0.211299	0.211662	0.184126		1306.47	24612.7	23882.9
816.079	0.00828202	0.0162648		1210.59	8572.67	8499.55	9856.82						3387.98	0.17752	0.206812	0.191283	0.193076	0.166671		1308.8	25025	24436.5
818.538	0.00947129	0.0182402		1212.94	8329.23	8678.39	9743.92						3389.74	0.182535	0.18794	0.170418	0.175918	0.153419		1311.12	25370	24856.6
820.997	0.0165786	0.0244945		1215.29	8493.72	8877.43	9859.59						3391.51	0.182329	0.163867	0.150646	0.159685	0.139562		1313.45	25620.1	25121.2
823.456	0.0194104	0.027549		1217.64	8698.03	9447.1	9957.1						3393.27	0.178891	0.147296	0.135634	0.146439	0.129557		1315.77	25746.8	25212
825.913	0.0211391	0.0313884		1219.99	9093.45	9760.68	10392						3395.03	0.169481	0.12649	0.121828	0.133379	0.120318		1318.09	25764.8	25198
828.37	0.021496	0.0328283		1222.34	9708.62	10364.3	10638.4						3396.79	0.152614	0.112359	0.109309	0.123399	0.114374		1320.41	25788.8	25154.2
830.827	0.022265	0.0325846		1224.69	10201.4	11081.4	11423.3						3398.55	0.139616	0.100207	0.0985672	0.113775	0.108126		1322.74	25772.6	25119.7
833.282	0.0202839	0.0290564		1227.03	10894.4	11826	11814.6						3400.31	0.125247	0.0887687	0.0905964	0.10669	0.104368		1325.06	25848	25147.4
835.737	0.0208218	0.0292194		1229.38	11745.8	12406.7	12492.5						3402.07	0.10714	0.0760875	0.0804414	0.0996708	0.0993043		1327.38	25983.1	25268.9
838.192	0.0216864	0.0259049		1231.73	11967.3	12981.1	12841.1						3403.82	0.0972783	0.0688838	0.0727477	0.0938677	0.0955653		1329.7	26237	25438.9
840.645	0.0302444	0.028205		1234.07	12506.4	13414.9	13431.4						3405.58	0.0867409	0.0606444	0.0662602	0.0879589	0.0919968		1332.02	26449.7	25549.1
843.098	0.0346932	0.03067		1236.42	12822.7	13873.2	13573.7						3407.34	0.0777813	0.0544764	0.0620711	0.0830546	0.0910975		1334.33	26552.5	25509
845.55	0.0424348	0.036035		1238.76	13114.2	14145.4	14008.2						3409.1	0.0686902	0.0488147	0.0561052	0.0788774	0.0877562		1336.65	26334.9	25203.7
848.002	0.047952	0.0417761		1241.11	13487.7	14411	14059.8						3410.86	0.062905	0.0444879	0.0527311	0.0760222	0.08751		1338.97	25743.7	24536.1
850.453	0.0524009	0.0466371		1243.45	13842.6	14748.8	14387.9						3412.61	0.0531565	0.0377906	0.0496178	0.0719111	0.0866487		1341.29	24716.8	23481.5
852.903	0.052773	0.0495373		1245.79	14058.5	15053.7	14457.2						3414.37	0.0499822	0.0359033	0.0464066	0.0690161	0.0863079		1343.6	23222.1	22096
855.353	0.0515117	0.0502087		1248.13	14306.5	15201.9	14690.2						3416.12	0.0451173	0.0350748	0.0415329	0.0657643	0.0841687		1345.92	21422	20475.9
857.802	0.0479251	0.0450689		1250.48	14341.2	15369.4	14608.1						3417.88	0.0417175	0.0280322	0.038501	0.0640194	0.0849922		1348.23	19486.6	18754.1
860.25	0.043719	0.041531		1252.82	14565.5	15354.3	14666.5						3419.63	0.0377355	0.0275489	0.0356159	0.0617986	0.0840835		1350.54	17583.6	17083.4
862.697	0.0416558	0.0365306		1255.16	14645.5	15307.4	14563.1						3421.39	0.0333214	0.026214	0.0355018	0.0607411	0.0841687		1352.86	15781.4	15541.5
865.144	0.0404649	0.0352966		1257.5	14984.1	15426.4	14700.6						3423.14	0.0297151	0.0243498	0.0322907	0.0585335	0.0844337		1355.17	14251.4	14181.4
867.59	0.0378439	0.0295487		1259.83	14794	15341.6	14454.2						3424.89	0.0287383	0.0236364	0.0308562	0.056815	0.0852004		1357.48	12994.2	13006.1
870.036	0.0388733	0.0301094		1262.17	15097.6	15446.3	14531						3426.64	0.0245685	0.0222094	0.0281667	0.0555592	0.0844432		1359.79	11945.2	12000.8
872.481	0.0359087	0.0278756		1264.51	14927.1	15166.1	14392						3428.4	0.023479	0.0216571	0.0267649	0.0540523	0.0846041		1362.1	11047.4	11114
874.925	0.0374731	0.0294086		1266.85	15012.7	14935.9	14423.4													1364.41	10267.3	10339.5
877.369	0.0343181	0.0262457		1269.18	14740.2	14592.2	14164.9													1366.72	9583.85	9663.53
879.812	0.0336718	0.0266457		1271.52	14449	14310.6	14076.3													1369.03	8956.76	9123.38
882.254	0.0313674	0.0224854		1273.85	14134	14115.2	13691.8													1371.34	8446.29	8731.18
884.695	0.0284102	0.0199326		1276.19	13913.8	13864.7	13701.9													1373.65	8115	8515.97
887.136	0.0268669	0.0170072		1278.52	13715.7	13872.4	13332.5													1375.95	7966.12	8492.89
889.576	0.0250705	0.0147307		1280.85	13901.2	13963.4	13556.2													1378.26	8002.91	8664.4
892.016	0.0220082	0.0112196		1283.19	14029.5	14063.3	13426.4													1380.57	8256.63	8986.24
894.455	0.0217097	0.0119184		1285.52	14092.7	14332.3	13690.4													1382.87	8677.07	9408.79
896.893	0.0192403	0.00859281		1287.85	14515.9	14654.5	13800.1													1385.17	9192.35	9893.54
899.331	0.0137246	0.00647317		1290.18	15078.8	15101.8	14165.9													1387.48	9780.84	10381.4
901.767	0.00815031	0.00315942		1292.51	15490	15630.6	14443.1													1389.78	10406.2	10821.5
904.203	0.00615189	0.00293157		1294.84	16254	16036.2	15063.5													1392.08	11015.7	11200.2
906.639	0.00167377	-0.000421808		1297.17	16615.2	16396.2	15240.7													1394.38	11567.1	11490.7
909.074	0	0		1299.49	16921.1	16779.5	15759.3													1396.69	12060.6	11689.8
911.508	-0.00446325	-0.00484089		1301.82	17203.2	16958.7	15741.7													1398.99	12472.1	11800.5
913.942	-0.00549766	-0.00328674		1304.15	17221.9	16954.2	16082													1401.29	12790.2	11866.2
916.375	-0.00524898	-0.00304558		1306.47	17103.3	16954.9	16036.5													1403.59	13012.1	11891.2
918.807	-0.00489407	0.00131861		1308.8	16754.3	16813.4	16151.1													1405.88	13175.6	11925.8
921.238	-0.00826489	0.000904875		1311.12	16604.6	16859.4	16096.9													1408.18	13316	11985.1
923.669	-0.00543837	0.00665495		1313.45	16683.3	17092.2	16215.2													1410.48	13475.3	12096.1
926.099	-0.00198478	0.00959679		1315.77	16336.5	16814.4	15981.7													1412.78	13637.3	12231.3
928.529	0.000607533	0.0146447		1318.09	16017.2	16479.3	16062.9													1415.07	13794.2	12378.1
930.958	0.00221025	0.0165076		1320.41	15790.9	16160.3	15778.5													1417.37	13914.3	12509.7
933.386	0.00747677	0.0217008		1322.74	15717.8	16076.3	15807.7													1419.66	13940.6	12656.8
935.813	0.00658695	0.0231558		1325.06	15349	16046	15524.2													1421.96	13936.7	12871.3
938.24	0.0106877	0.0256448		1327.38	15459.2	16066.9	15497													1424.25	14006.2	13269.4
940.666	0.0114145	0.0248612		1329.7	15351	16161.5	15380.7													1426.54	14323.9	13973.7
943.092	0.0140029	0.0275367		1332.02	15542.9	16417.7	15570.8													1428.84	15028.4	15115.3
945.517	0.0126761	0.026866		1334.33	15829.3	16630	15471													1431.13	16284.4	16714.6
947.941	0.0155114	0.0287214		1336.65	15852.5	16691.5	15686.2													1433.42	18033.6	18705.6
950.365	0.0164601	0.0291757		1338.97	15995.7	16215.9	15373.1													1435.71	20163.6	20948.8
952.787	0.0182	0.0317616		1341.29	15540.7	15532.7	15116.6													1438	22479.1	23296.5
955.21	0.0189753	0.0330245		1343.6	14973.3	14624.6	14479.3													1440.29	24733.2	25468.1
957.631	0.0223382	0.03679		1345.92	13924.1	13733.7	13810.8													1442.58	26601.3	27191.8
960.052	0.0224856	0.0367656		1348.23	13005.2	12639.8	12860.3													1444.87	27808.4	28264.2
962.472	0.0248588	0.0391609		1350.54	12082.6	12001.1	12332.4													1447.15	28287.6	28617.8
964.892	0.0216283	0.0345016		1352.86	11594.2	11340.1	11596													1449.44	28046.3	28265.6
967.311	0.0243688	0.0386778		1355.17	11029.2	10784.9	11222.8													1451.72	27257.2	27406.3
969.729	0.0266272	0.0378621		1357.48	10421.6	10278.5	10721													1454.01	26073.7	26235.2
972.147	0.0266011	0.038209		1359.79	10046.5	10005.9	10462.2													1456.3	24779.9	24938.3
974.563	0.025896	0.0370711		1362.1	9585.32	9684.94	10043.6													1458.58	23338.4	23499.4
976.98	0.0270962	0.0390407		1364.41	9214.71	9332.96	9785.8													1460.86	21774	21910.2
979.395	0.0298809	0.0403228		1366.72	8682.73	8939.56	9216.17													1463.14	20020.4	20105.2
981.81	0.0327661	0.0440007		1369.03	8479.19	8821.4	9138.57													1465.43	18160.4	18116.1
984.225	0.0329863	0.0450894		1371.34	8180.94	8601.36	8646.48													1467.71	16155.1	15985.7
986.638	0.0352015	0.0478922		1373.65	8272.18	8539.97	8592.98													1469.99	14183.7	13876.9
989.051	0.0352369	0.048282		1375.95	7907.36	8266.68	8294.66													1472.27	12313.5	11870.7
991.463	0.0433068	0.0548291		1378.26	7815.8	8203.49	8282.21													1474.55	10652.2	10068.8
993.875	0.054855	0.0598006		1380.57	7677.37	8281.75	8060.32													1476.83	9187.52	8503.59
996.286	0.0790377	0.076524		1382.87	7879.85	8328.55	8198.05													1479.11	7977.71	7203.86
998.696	0.102754	0.0982681		1385.17	7729.28	8315.08	8086.79													1481.39	7011.71	6169.14
1001.11	0.111212	0.123419		1387.48	8010.07	8373.35	8367.49													1483.66	6305.41	5387.94
1003.51	0.0986655	0.127509		1389.78	8157.65	8837.69	8225.62													1485.94	5786.65	4802.52
1005.92	0.0877727	0.117839		1392.08	8343.5	8867.99	8459.8													1488.22	5418.33	4386.45
1008.33	0.0733042	0.100095		1394.38	8616.45	9251.87	8387.49													1490.49	5141.6	4084.52
1010.74	0.0602305	0.0831979		1396.69	8982.39	9294.78	8549.47													1492.77	4928.77	3851.1
1013.14	0.050437	0.0671585		1398.99	8824.17	9420.61	8520.41													1495.04	4744.4	3654.51
1015.55	0.0482222	0.0614296		1401.29	9332.67	9455.81	8668.82													1497.31	4544.14	3481.23
1017.96	0.0450352	0.055828		1403.59	9301.93	9477.62	8451.92													1499.59	4356.09	3320.9
1020.36	0.0481281	0.0538376		1405.88	9337.72	9448.94	8711.08													1501.86	4200.08	3181.32
1022.76	0.0525706	0.0548445		1408.18	9479.91	9445.68	8535.37													1504.13	4053.54	3066.53
1025.17	0.0610544	0.0602669		1410.48	9617.47	9716.55	8872.41													1506.4	3914.64	2984.47
1027.57	0.0658531	0.0652251		1412.78	9928.7	9850.45	8939.33													1508.67	3819.11	2928.63
1029.97	0.0703989	0.0719209		1415.07	10195.9	10203.6	9234.43													1510.94	3739.74	2895.39
1032.37	0.0690955	0.0727699		1417.37	10654.8	10284.4	9377.98													1513.21	3662.98	2872.78
1034.77	0.0682582	0.073673		1419.66	10861.8	10694.5	9685.3													1515.48	3610.95	2852.67
1037.17	0.0681438	0.0714713		1421.96	11012.6	10753.2	9695.39													1517.75	3570.08	2829.59
1039.57	0.0679348	0.0709592		1424.25	11460	10909.7	10089													1520.01	3532.41	2811.49
1041.97	0.0643791	0.069143		1426.54	11965.2	11495.9	10425													1522.28	3489.1	2797.2
1044.37	0.0663457	0.0697646		1428.84	12892.6	12307.6	11251.4													1524.55	3498.97	2798.96
1046.76	0.0650434	0.0682191		1431.13	14049.8	13310.3	12247.9													1526.81	3538.91	2821.68
1049.16	0.0649013	0.0698245		1433.42	15732.8	14779.9	13812.7													1529.08	3577.49	2867.82
1051.56	0.0630084	0.0668454		1435.71	17183.8	16185.8	15200.5													1531.34	3660.21	2931.12
1053.95	0.0630878	0.0674199		1438	18545.7	17319.1	16699.6													1533.61	3792.57	3022.57
1056.35	0.0618704	0.0651427		1440.29	19614.4	18274.8	17753.9													1535.87	3954.49	3147.46
1058.74	0.0624622	0.065017		1442.58	20495.9	19404.1	18744.6													1538.13	4150.74	3309.64
1061.13	0.0618143	0.0644683		1444.87	20792.6	19431.4	19297.7													1540.39	4403.91	3506.34
1063.53	0.0615034	0.0651627		1447.15	21414.8	19777.2	19801.8													1542.65	4675.82	3730.33
1065.92	0.0613652	0.0638927		1449.44	21020.3	19225	19743.8													1544.91	4929.12	3946.99
1068.31	0.0638732	0.0652028		1451.72	20315.1	18797.7	19508													1547.17	5106.54	4127.92
1070.7	0.0615079	0.0633633		1454.01	19679.4	18141.1	18894													1549.43	5175.19	4253.72
1073.09	0.0661898	0.06638		1456.3	19149.7	17180.7	18457													1551.69	5162.62	4319.38
1075.48	0.0670383	0.0675288		1458.58	18117.8	16572.8	17600.4													1553.95	5067.6	4332.17
1077.87	0.0718486	0.0711453		1460.86	17099.9	15719.5	17058.6													1556.21	4924.92	4323.51
1080.25	0.0725966	0.072875		1463.14	16030.7	14277.3	15942.9													1558.46	4809.58	4316.87
1082.64	0.0747595	0.0759146		1465.43	14592	13217.5	15109.1													1560.72	4773.55	4347.81
1085.03	0.0741671	0.0756163		1467.71	13191.7	12150.5	13923.1													1562.97	4761.5	4401.93
1087.41	0.077316	0.0790147		1469.99	12035.9	10986.9	12928.6													1565.23	4817.66	4496.26
1089.8	0.0757219	0.0786869		1472.27	10601	10045.2	11848													1567.48	4921.84	4613.11
1092.18	0.0762869	0.0809633		1474.55	9652.19	9235.09	11016													1569.74	5020.65	4769.89
1094.57	0.0757758	0.0818984		1476.83	8773.45	8728.88	10101.8													1571.99	5136.09	4955.91
1096.95	0.07905	0.0845865		1479.11	8000.23	8122.92	9624.42													1574.24	5349.65	5242.94
1099.33	0.0802345	0.0843939		1481.39	7327.84	7782.58	8820.57													1576.49	5653.25	5630.87
1101.72	0.0798719	0.0862568		1483.66	6716.99	7100.1	8289.57													1578.75	6031.01	6073.83
1104.1	0.0755524	0.0825606		1485.94	6192.93	6399.54	7501.37													1581	6435.99	6435.7
1106.48	0.0744601	0.082005		1488.22	5860.46	5759.42	6959.5													1583.25	6748.98	6712.28
1108.86	0.0692181	0.0758914		1490.49	5328.74	5212.97	6056.94													1585.5	7011.26	6893.25
1111.24	0.0674089	0.07453		1492.77	4783.01	4579.79	5452.16													1587.74	7258.96	7016.07
1113.62	0.0650662	0.0693541		1495.04	4122.02	4129.96	4698.52													1589.99	7522.99	7184.06
1115.99	0.0648337	0.0682687		1497.31	4050.56	3844.68	4340.64													1592.24	7936.1	7588.54
1118.37	0.0670294	0.0676561		1499.59	3629.55	3726.38	3788.76													1594.49	8627.25	8311.97
1120.75	0.0715845	0.0699957		1501.86	3488.01	3415.79	3700.24													1596.73	9597.89	9327.81
1123.12	0.0710901	0.0719162		1504.13	3374.83	3384.21	3398.83													1598.98	10591.5	10419.1
1125.5	0.0731919	0.0753044		1506.4	3403.61	3308.24	3370.25													1601.22	11445.1	11394.4
1127.88	0.0687467	0.0731427		1508.67	3127.27	3136.81	3166.43													1603.47	12115.8	12155.8
1130.25	0.0622988	0.0704577		1510.94	3150.49	3201.59	3187.52													1605.71	12613.5	12670.6
1132.62	0.0545158	0.0628451		1513.21	3023.97	3046.89	2933.82													1607.95	12872.3	12911.2
1135	0.0491258	0.055137		1515.48	3009.01	2907.34	3086.51													1610.2	13065.9	12988.3
1137.37	0.0415504	0.0460777		1517.75	2897.18	2815.09	2832.82													1612.44	13288.5	12976
1139.74	0.0389233	0.0431756		1520.01	2956.72	2883.68	3006.23													1614.68	13513.9	12889.2
1142.11	0.0370761	0.0382383		1522.28	2870.48	2795.62	2857.91													1616.92	13671.4	12702.8
1144.48	0.0389866	0.0389146		1524.55	2703.72	2903.84	3029.16													1619.16	13829.6	12486.9
1146.85	0.0399732	0.0394078		1526.81	2923.08	3023.63	2927.78													1621.4	14042.6	12348.2
1149.22	0.0437735	0.0432985		1529.08	2982.96	2991	3067.25													1623.64	14468.4	12427.2
1151.59	0.0448571	0.0451157		1531.34	2842.01	2972.84	2937.69													1625.88	15088	12780
1153.96	0.0480664	0.0500829		1533.61	2929.06	3055.98	3078.7													1628.12	15972.1	13424.9
1156.32	0.0481001	0.05063		1535.87	3024.99	3129.6	2944.65													1630.35	17080.3	14331.4
1158.69	0.0476749	0.052153		1538.13	3138.43	3262.5	3207.78													1632.59	18394.7	15497.1
1161.06	0.046392	0.0513633		1540.39	3247.87	3409.05	3152.4													1634.83	19851.6	16878.2
1163.42	0.0486549	0.0532905		1542.65	3434.88	3715.17	3425.87													1637.06	21533	18471
1165.79	0.0492901	0.0531452		1544.91	3786.44	3956.32	3551.46													1639.3	23380.1	20258.1
1168.15	0.0533382	0.0580136		1547.17	3937.55	4131.6	3869.83													1641.53	25322.5	22212.9
1170.51	0.055089	0.0613625		1549.43	4238.87	4263.16	4038.98													1643.76	27241.8	24241.7
1172.88	0.0558038	0.0647617		1551.69	4336.04	4447.63	4421.28													1645.99	29072.9	26238.3
1175.24	0.056529	0.0648901		1553.95	4216.76	4565.31	4448.81													1648.23	30499.4	28016.9
1177.6	0.0566456	0.0658488		1556.21	4282.33	4538.32	4691.24													1650.46	31358.9	29391.2
1179.96	0.0548569	0.064748		1558.46	4372.8	4496.84	4617.41													1652.69	31485.2	30201.7
1182.32	0.0550513	0.0644862		1560.72	4358.14	4713.48	4796.98													1654.92	30861.3	30392.4
1184.68	0.053265	0.0630378		1562.97	4350.35	4874.06	4895.65													1657.15	29515.7	29957.9
1187.04	0.0566507	0.0656204		1565.23	4538.38	5275.06	5187.49													1659.38	27697.5	29011.2
1189.39	0.0575697	0.0656075		1567.48	4722.47	5473.08	5255.29													1661.61	25590.4	27706.6
1191.75	0.0622563	0.0699075		1569.74	5014.09	5764	5743.45													1663.84	23370.8	26207.7
1194.11	0.0659006	0.0720614		1571.99	5222.7	6231.26	5740.67													1666.06	21254	24643
1196.46	0.0731953	0.0778733		1574.24	5607.2	6418.96	6153.6													1668.29	19278.3	23128
1198.82	0.0795818	0.0837097		1576.49	5641.12	6264.72	6131.34													1670.52	17454.5	21693.4
1201.17	0.0906121	0.0932641		1578.75	5808.49	6240.91	6217.06													1672.74	15828.4	20353.3
1203.53	0.0952509	0.100113		1581	5646.37	6131.74	6011.85													1674.96	14398.9	19097.6
1205.88	0.101943	0.108806		1583.25	5682.87	6015.73	6022.37													1677.19	13057.7	17885.6
1208.23	0.101964	0.112087		1585.5	5532.38	5571.87	5729.16													1679.41	11800.8	16664.9
1210.59	0.103189	0.114431		1587.74	5264.1	5370.62	5700.76													1681.64	10561.8	15424.8
1212.94	0.102885	0.113124		1589.99	4889.61	5194.48	5327.72													1683.86	9317.41	14136.9
1215.29	0.105487	0.114483		1592.24	4885.9	5219.36	5399.97													1686.08	8102.53	12811.4
1217.64	0.107238	0.114935		1594.49	4900.55	5333.71	5360.38													1688.3	6932.14	11454.4
1219.99	0.114132	0.11996		1596.73	5214.58	5754.6	5601.83													1690.52	5852.26	10108.4
1222.34	0.117954	0.12282		1598.98	5547.32	6078.68	5877.25													1692.74	4926.71	8782.86
1224.69	0.126926	0.131398		1601.22	6115.89	6662.13	6384.46													1694.96	4149.44	7531.32
1227.03	0.131305	0.137265		1603.47	6592.34	6983.59	6745.5													1697.18	3476.39	6367.11
1229.38	0.139043	0.14559		1605.71	6848.13	6993.6	7180.08													1699.4	2917.39	5329.12
1231.73	0.144312	0.150236		1607.95	6717.49	7246.46	7153.52													1701.62	2467.32	4417.57
1234.07	0.150666	0.157667		1610.2	7045.04	7265.64	7338.45													1703.83	2072.65	3649.89
1236.42	0.152893	0.159687		1612.44	6971.62	7320.21	7347.35													1706.05	1733.44	3009.71
1238.76	0.156984	0.164869		1614.68	7220.28	7316.45	7544.99													1708.26	1479.83	2497
1241.11	0.15767	0.165624		1616.92	7450.73	7536.7	7532.55													1710.48	1256.47	2083.72
1243.45	0.160472	0.169464		1619.16	7464.44	7378.06	7580.89													1712.69	1086.47	1758.77
1245.79	0.160936	0.16979		1621.4	7284.18	7532.05	7326.21													1714.91	962.308	1505.79
1248.13	0.162604	0.172067		1623.64	7314.74	7582.96	7364.37													1717.12	854.753	1313.31
1250.48	0.161619	0.170481		1625.88	7533.61	7718.28	7194.3													1719.33	772.61	1159.6
1252.82	0.161322	0.17077		1628.12	7713.78	8093.82	7435.35													1721.55	722.218	1041.11
1255.16	0.160117	0.168918		1630.35	8067.82	8530.46	7520.3													1723.76	674.21	944.266
1257.5	0.160613	0.170017		1632.59	8691.24	9044.73	7937.23													1725.97	600.149	868.663
1259.83	0.157881	0.166739		1634.83	9083.71	9509.16	8274.16													1728.18	544.822	800.637
1262.17	0.158191	0.167285		1637.06	9848.21	10293.3	8851.1													1730.39	511.568	744.972
1264.51	0.156541	0.164983		1639.3	10502.7	11375	9309.67													1732.6	481.95	690.993
1266.85	0.155678	0.16472		1641.53	11498.9	12379.1	10192.9													1734.8	404.228	650.377
1269.18	0.152887	0.161609		1643.76	12673.1	13397.4	10893.9													1737.01	382.985	608.159
1271.52	0.150934	0.160447		1645.99	13918.4	14597	12159.9													1739.22	366.876	575.068
1273.85	0.148338	0.156104		1648.23	15462.3	15861.7	13180.2													1741.43	308.568	540.274
1276.19	0.14848	0.155893		1650.46	16747.2	17092.1	14569.4													1743.63	248.695	519.031
1278.52	0.144666	0.151895		1652.69	18040	18019.7	15703.4													1745.84	234.257	493.743
1280.85	0.147364	0.153606		1654.92	18830	18525.8	16830.1													1748.04	224.099	479.099
1283.19	0.147702	0.152395		1657.15	18892.7	18365.6	17204.2													1750.25	212.194	461.575
1285.52	0.149764	0.154971		1659.38	18867.4	17755	17544.9													1752.45	222.895	456.473
1287.85	0.151684	0.156095		1661.61	17974.1	17119.2	17074													1754.65	233.665	447.348
1290.18	0.156444	0.15981		1663.84	17304	16518.1	16831													1756.86	230.595	445.221
1292.51	0.158771	0.162139		1666.06	16128.9	15668.4	16170.1													1759.06	203.917	437.986
1294.84	0.165274	0.168105		1668.29	15365	14621.1	15548.6													1761.26	197.542	441.471
1297.17	0.166429	0.17033		1670.52	14250.1	13548	14819													1763.46	186.275	437.281
1299.49	0.172843	0.175838		1672.74	13063.9	12770.2	14157.3													1765.66	186.627	437.936
1301.82	0.173371	0.176768		1674.96	12044	11816.3	13172.8													1767.86	155.49	436.457
1304.15	0.177411	0.1804		1677.19	11217.2	10907.1	12490													1770.06	135.969	442.726
1306.47	0.179033	0.181014		1679.41	10405.5	9873.63	11544.3													1772.25	111.712	442.908
1308.8	0.180364	0.182992		1681.64	9570.86	8964.44	10883.2													1774.45	80.9725	452.708
1311.12	0.181065	0.183009		1683.86	8582.24	8202.83	10010													1776.65	55.5079	458.974
1313.45	0.18268	0.185038		1686.08	7685.57	7466.02	9447.25													1778.85	72.0003	468.954
1315.77	0.180362	0.183582		1688.3	6990.13	6539.55	8670.22													1781.04	103.496	473.814
1318.09	0.182735	0.184574		1690.52	6107.97	5723.24	8014.26													1783.24	118.163	482.706
1320.41	0.180748	0.182041		1692.74	5486.18	5114.83	7240.04													1785.43	98.8457	484.612
1322.74	0.180356	0.182824		1694.96	4867.22	4452.79	6656.38													1787.62	113.098	488.978
1325.06	0.180478	0.180933		1697.18	4138.46	3963.39	5798.08													1789.82	67.9094	484.184
1327.38	0.182637	0.18157		1699.4	3760.6	3479.17	5275.68													1792.01	35.7813	483.521
1329.7	0.184412	0.181249		1701.62	3252.22	3086.98	4456.13													1794.2	-25.5875	479.962
1332.02	0.187133	0.184482		1703.83	2835.04	2710.55	4038.23													1796.39	-32.7188	480.691
1334.33	0.186997	0.18439		1706.05	2562.08	2416.33	3441.13													1798.59	-71.3753	475.116
1336.65	0.187019	0.187062		1708.26	2324.98	2235.22	3097.38													1800.78	-85.9797	478.086
1338.97	0.182674	0.183845		1710.48	2209.57	2032.63	2618.8
1341.29	0.177059	0.180598		1712.69	2134.13	1885.48	2556.56
1343.6	0.167385	0.172743		1714.91	1901.24	1760.97	2112.47
1345.92	0.159157	0.164323		1717.12	1910.17	1635.29	2129.35
1348.23	0.148045	0.152919		1719.33	1698.4	1637.91	1860.77
1350.54	0.142227	0.14518		1721.55	1939.26	1605.54	1874.04
1352.86	0.133279	0.135093		1723.76	1730.88	1486.76	1700.94
1355.17	0.129361	0.12991		1725.97	1800.94	1447.4	1682.81
1357.48	0.123996	0.123341		1728.18	1843.88	1356.15	1462.39
1359.79	0.120542	0.120037		1730.39	1735.99	1442.64	1602.51
1362.1	0.117318	0.11529		1732.6	1681.28	1325.93	1393.3
1364.41	0.114429	0.112809		1734.8	1680.47	1212.23	1513.79
1366.72	0.108896	0.107544		1737.01	1551.15	1166.43	1378.3
1369.03	0.109211	0.106712		1739.22	1540.88	1204.89	1378.21
1371.34	0.104447	0.102181		1741.43	1531.53	1039.78	1251.09
1373.65	0.105114	0.102054		1743.63	1376.64	938.866	1255.43
1375.95	0.10106	0.098703		1745.84	1270.35	817.288	1048.86
1378.26	0.101247	0.0982663		1748.04	1078.3	664.41	1035.94
1380.57	0.099717	0.0949276		1750.25	981.805	687.004	759.225
1382.87	0.100822	0.0952063		1752.45	950.858	517.209	815.45
1385.17	0.0998756	0.0934184		1754.65	725.136	517.2	569.738
1387.48	0.100228	0.0950175		1756.86	704.431	366.48	547.639
1389.78	0.0991937	0.092976		1759.06	546.56	421.453	390.054
1392.08	0.0999855	0.0946362		1761.26	507.385	282.071	346.595
1394.38	0.0999398	0.0936441		1763.46	410.495	276.798	175.098
1396.69	0.102389	0.0953369		1765.66	356.767	218.338	276.489
1398.99	0.10057	0.0948141		1767.86	367.03	216.037	47.3672
1401.29	0.103093	0.0966116		1770.06	226.918	79.0606	143.852
1403.59	0.101252	0.0951151		1772.25	259.601	134.846	28.6617
1405.88	0.102314	0.0974951		1774.45	260.24	91.5752	98.3058
1408.18	0.101465	0.096293		1776.65	198.623	9.79516	-21.2332
1410.48	0.104583	0.10031		1778.85	192.877	40.5365	89.6009
1412.78	0.104324	0.101119		1781.04	165.839	116.869	-139.852
1415.07	0.108306	0.105029		1783.24	242.438	41.332	10.8586
1417.37	0.108303	0.106953		1785.43	130.187	52.8721	-169.289
1419.66	0.110821	0.110343		1787.62	269.25	97.9953	-55.8427
1421.96	0.110429	0.110396		1789.82	11.9006	17.1313	-176.508
1424.25	0.113654	0.113734		1792.01	169.212	-97.9021	-93.6574
1426.54	0.117127	0.116072		1794.2	61.7056	35.1049	-170.763
1428.84	0.126619	0.123179		1796.39	97.0255	52.4338	-99.3288
1431.13	0.137999	0.131595		1798.59	59.055	16.2045	-285.217
1433.42	0.153376	0.146665		1800.78	109.714	-40.2861	-127.308
1435.71	0.167023	0.161171		1802.96	27.8548	-149.944	-365.183
1438	0.181001	0.177259		1805.15	47.7604	-79.4159	-173.399
1440.29	0.190859	0.190307		1807.34	-28.6293	-45.8498	-329.532
1442.58	0.202119	0.202749		1809.53	118.271	39.712	-175.171
1444.87	0.205814	0.210729		1811.72	-7.25504	-93.2054	-296.49
1447.15	0.208659	0.218116		1813.9	1.59912	-145.252	-187.929
1449.44	0.206698	0.218444		1816.09	-0.387408	-80.7692	-373.264
1451.72	0.201819	0.216176		1818.28	80.2451	-94.9064	-231.713
1454.01	0.19521	0.209942		1820.46	-98.2978	-136.146	-393.125
1456.3	0.189529	0.204675		1822.64	31.9508	-134.841	-208.451
1458.58	0.181039	0.195326		1824.83	-6.81608	-101.855	-369.929
1460.86	0.173443	0.188848		1827.01	-22.0146	-129.048	-240.768
1463.14	0.160923	0.177018		1829.19	-10.9235	-150.643	-321.904
1465.43	0.151537	0.167849		1831.38	-34.885	-121.017	-241.222
1467.71	0.139261	0.154547		1833.56	-12.0852	-96.574	-350
1469.99	0.128658	0.143592		1835.74	-43.7118	-61.2286	-236.381
1472.27	0.118343	0.131656		1837.92	-28.0989	-121.231	-375.903
1474.55	0.111399	0.122949		1840.1	-36.8688	-144.682	-246.355
1476.83	0.103449	0.113416		1842.28	-38.0974	-155.076	-372.912
1479.11	0.0987687	0.108411		1844.45	-38.414	-152.552	-293.46
1481.39	0.0917516	0.100573		1846.63	15.5297	-84.4208	-349.836
1483.66	0.085847	0.0955916		1848.81	-24.3362	-82.8865	-261.725
1485.94	0.0774218	0.0876891		1850.99	-84.6051	-199.113	-430.46
1488.22	0.0708858	0.0811426		1853.16	-39.8397	-121.666	-283.17
1490.49	0.0610565	0.07121		1855.34	-127.14	-157.697	-428.539
1492.77	0.0548772	0.063557		1857.51	-55.5918	-152.515	-264.228
1495.04	0.0480544	0.0541291		1859.69	-201.102	-202.381	-404.335
1497.31	0.0429623	0.0489585		1861.86	1.60182	-144.794	-264.441
1499.59	0.0381946	0.0420179		1864.03	-62.7973	-153.428	-381.841
1501.86	0.0374985	0.0400163		1866.21	-48.8077	-136.855	-241.522
1504.13	0.0345757	0.0367037		1868.38	43.111	-93.2799	-412.933
1506.4	0.0353177	0.0362125		1870.55	-59.5638	-169.221	-235.899
1508.67	0.0322341	0.0338409		1872.72	-45.66	-87.0944	-434.117
1510.94	0.0322196	0.0341625		1874.89	28.6903	-49.7114	-230.651
1513.21	0.0309675	0.0310655		1877.06	-69.8422	-93.0574	-375.575
1515.48	0.0313263	0.0320797		1879.23	-24.9885	-120.134	-285.075
1517.75	0.0286165	0.0295193		1881.4	-60.2481	-120.826	-350.501
1520.01	0.0303966	0.0310213		1883.56	-86.3819	-142.082	-252.875
1522.28	0.0291521	0.0289865		1885.73	-49.9071	-101.973	-426.88
1524.55	0.0313001	0.0306387		1887.9	62.9835	-162.601	-188.04
1526.81	0.0300063	0.0292626		1890.06	-21.0987	-93.2519	-410.666
1529.08	0.0311116	0.0305807		1892.23	-110.187	-165.815	-198.597
1531.34	0.0299868	0.0292754		1894.39	12.1529	-191.117	-353.122
1533.61	0.0318419	0.0306455		1896.56	-42.5781	-146.749	-206.727
1535.87	0.0303681	0.0289776		1898.72	-139.709	-107.866	-276.339
1538.13	0.0332595	0.0315489		1900.88	-33.5025	-182.149	-248.772
1540.39	0.0329803	0.0311141		1903.05	-104.361	-212.381	-325.621
1542.65	0.0358031	0.0341298		1905.21	-29.5046	-165.555	-176.902
1544.91	0.0373212	0.0354259		1907.37	-60.9474	-106.979	-407.201
1547.17	0.0413777	0.0387885		1909.53	-70.0896	-25.6434	-226.519
1549.43	0.0435065	0.040655		1911.69	-56.4239	-98.8439	-324.735
1551.69	0.0465313	0.0445722		1913.85	-34.7341	-101.28	-202.639
1553.95	0.0471329	0.0449854		1916.01	-36.03	-87.7037	-254.702
1556.21	0.0484685	0.0478632		1918.16	6.9359	-111.507	-173.322
1558.46	0.0484934	0.0473393		1920.32	-97.7237	-89.1001	-315.006
1560.72	0.0517511	0.0499563		1922.48	-21.399	-33.6549	-179.496
1562.97	0.0539718	0.0510893		1924.64	-89.0232	-135.674	-348.843
1565.23	0.0580388	0.0549958		1926.79	-116.608	-39.317	-191.996
1567.48	0.0605902	0.0569088		1928.95	-65.4949	-72.6582	-302.607
1569.74	0.0663221	0.0628348		1931.1	-22.2282	-112.991	-162.195
1571.99	0.0682741	0.0642503		1933.26	-112.364	-93.4125	-272.543
1574.24	0.0709962	0.0692969		1935.41	-74.495	-145.576	-171.483
1576.49	0.0699609	0.0696684		1937.56	-93.1492	-169.251	-322.674
1578.75	0.0705221	0.0706438		1939.71	-27.1859	-39.4129	-201.906
1581	0.0674925	0.0683306		1941.87	-13.6278	-92.2708	-369.991
1583.25	0.0658276	0.0671374		1944.02	71.0805	-107.133	-199.793
1585.5	0.0615272	0.0634193		1946.17	-10.961	-109.249	-286.01
1587.74	0.0603744	0.0616566		1948.32	-69.1361	-119.465	-182.224
1589.99	0.0569404	0.0567452		1950.47	-45.3112	-98.2921	-240.17
1592.24	0.0573344	0.0568604		1952.62	-39.6299	-135.55	-195.099
1594.49	0.0571873	0.0556739		1954.76	-38.2145	-104.99	-270.875
1596.73	0.0604417	0.0583461		1956.91	2.58949	-54.0224	-156.437
1598.98	0.0649789	0.0610884		1959.06	8.31616	-90.2126	-351.468
1601.22	0.0709541	0.0671082		1961.2	-43.2389	-80.9695	-168.549
1603.47	0.074062	0.0712296		1963.35	-33.1671	-109.317	-254.349
1605.71	0.0760341	0.0761743		1965.49	77.5535	-21.4306	-144.124
1607.95	0.0755318	0.0765424		1967.64	57.9716	-54.0179	-234.891
1610.2	0.0784491	0.0786828		1969.78	54.6825	4.03348	-141.992
1612.44	0.0783687	0.0788672		1971.93	-19.5993	-110.837	-261.826
1614.68	0.0792825	0.0809382		1974.07	20.0875	-65.3186	-150.526
1616.92	0.0783961	0.0805988		1976.21	-6.35186	-120.854	-309.452
1619.16	0.0781107	0.0810354		1978.35	25.2768	-91.1853	-116.734
1621.4	0.075653	0.0777701		1980.49	43.4715	-21.6364	-264.86
1623.64	0.0772592	0.077962		1982.64	-3.5082	-120.589	-173.356
1625.88	0.0751449	0.0754592		1984.78	47.8448	-48.1033	-220.97
1628.12	0.0790571	0.0776745		1986.91	10.5822	-78.8443	-139.38
1630.35	0.080476	0.0784987		1989.05	51.92	-75.9383	-307.175
1632.59	0.086805	0.0833857		1991.19	133.086	-44.1117	-140.542
1634.83	0.0908419	0.0873834		1993.33	-5.97627	-16.5269	-315.6
1637.06	0.0986691	0.0944561		1995.47	52.3892	5.29421	-174.608
1639.3	0.104972	0.100252		1997.6	10.3369	-21.0246	-278.83
1641.53	0.11574	0.110219		1999.74	38.2672	25.5874	-172.351
1643.76	0.125352	0.118932		2001.87	24.3051	-53.4473	-281.357
1645.99	0.138326	0.132777		2004.01	77.82	-69.8414	-160.25
1648.23	0.14951	0.144486		2006.14	-22.8846	-5.54546	-287.753
1650.46	0.163082	0.159827		2008.28	-1.29718	-90.3228	-121.85
1652.69	0.172421	0.172094		2010.41	-12.2639	-131.746	-290.802
1654.92	0.180255	0.18465		2012.54	93.7785	31.3462	-161.212
1657.15	0.181688	0.189905		2014.67	89.5755	-79.3499	-320.352
1659.38	0.183077	0.194534		2016.81	129.827	31.9634	-132.886
1661.61	0.177869	0.191277		2018.93	116.532	-102.668	-200.454
1663.84	0.175652	0.190121		2021.07	90.1888	-36.3776	-107.001
1666.06	0.167836	0.184048		2023.19	6.80613	14.638	-300.809
1668.29	0.163406	0.178823		2025.32	57.811	1.79068	-119.225
1670.52	0.155297	0.171625		2027.45	-8.10578	-16.5525	-288.918
1672.74	0.148242	0.16522		2029.58	103.89	29.458	-114.607
1674.96	0.138678	0.15475		2031.71	131.809	64.9394	-205.411
1677.19	0.131781	0.147507		2033.83	157.545	80.2761	-64.0598
1679.41	0.121686	0.137299		2035.96	62.8424	16.9042	-206.924
1681.64	0.114042	0.13		2038.08	172.225	76.7685	-34.3089
1683.86	0.105029	0.12001		2040.21	55.8641	-36.785	-227.121
1686.08	0.0983868	0.112984		2042.33	48.9379	1.93872	-50.2933
1688.3	0.0883465	0.103633		2044.46	88.7857	25.994	-233.575
1690.52	0.0815812	0.0954501		2046.58	174.301	11.1189	-77.7945
1692.74	0.0718896	0.0856226		2048.7	66.5822	67.0827	-198.731
1694.96	0.0653067	0.0780665		2050.82	169.384	88.8899	-41.6332
1697.18	0.0556732	0.0671258		2052.95	27.8987	89.1341	-99.7303
1699.4	0.0492913	0.0599381		2055.07	240.461	24.7748	-48.9115
1701.62	0.0405612	0.0497741		2057.19	228.131	120.857	-188.783
1703.83	0.0359584	0.0438305		2059.31	253.557	75.0398	-20.9907
1706.05	0.0290417	0.0361861		2061.43	118.535	16.8337	-178.323
1708.26	0.025011	0.031376		2063.54	250.305	81.7727	-42.2586
1710.48	0.0207814	0.0253913		2065.66	89.8952	110.805	-103.828
1712.69	0.0186188	0.0235604		2067.78	194.593	120.715	-33.9683
1714.91	0.0152522	0.0184186		2069.89	135.239	50.5579	-54.8677
1717.12	0.0148787	0.0177843		2072.01	219.612	236.327	-15.838
1719.33	0.0126624	0.0141356		2074.13	235.433	101.844	-102.115
1721.55	0.0117467	0.0139933		2076.24	217.125	200.118	10.0315
1723.76	0.00946841	0.0115413		2078.36	84.9104	29.4746	-169.039
1725.97	0.00971005	0.0109953		2080.47	248.331	189.447	19.7793
1728.18	0.00796892	0.0084043		2082.58	213.43	201.307	-101.209
1730.39	0.00868825	0.0093971		2084.7	201.847	169.713	41.9537
1732.6	0.00649286	0.0068387		2086.81	202.361	69.7413	-65.1673
1734.8	0.00839678	0.00812744		2088.92	255.119	109.042	82.2363
1737.01	0.00601436	0.0063777		2091.03	201.973	194.572	-78.9666
1739.22	0.00648684	0.0063771		2093.14	244.582	290.095	76.5208
1741.43	0.0053931	0.0049979		2095.25	257.2	143.079	-84.0249
1743.63	0.00506998	0.00512846		2097.36	316.572	198.846	74.4972
1745.84	0.00382589	0.00291875		2099.47	297.126	206.235	-33.3768
1748.04	0.00424336	0.00291424		2101.58	299.8	119.628	71.5794
1750.25	0.00196004	0.000395903		2103.68	248.302	209.132	-44.7897
1752.45	0.00157617	0.00121876		2105.79	319.987	122.025	92.2808
1754.65	-0.000438061	-0.00131193		2107.9	385.633	132.129	-36.1795
1756.86	-0.000315383	-0.00114047		2110	295.504	190.215	111.619
1759.06	-0.00129761	-0.00265709		2112.11	223.688	186.818	-71.338
1761.26	-0.00127744	-0.00277811		2114.21	202.62	261.328	92.5661
1763.46	-0.00297197	-0.00464124		2116.32	324.453	191.868	-35.429
1765.66	-0.00201273	-0.00368877		2118.42	258.986	183.194	99.9999
1767.86	-0.00361347	-0.00582313		2120.52	363.875	174.746	20.5922
1770.06	-0.00275099	-0.00474054		2122.62	302.754	160.329	102.766
1772.25	-0.00412112	-0.00583657		2124.73	322.999	213.27	10.3057
1774.45	-0.00355644	-0.00515262		2126.83	331.478	107.091	122.317
1776.65	-0.0045283	-0.0064642		2128.93	291.963	230.898	-74.5242
1778.85	-0.00394098	-0.00559392		2131.03	277.725	182.057	103.452
1781.04	-0.00516441	-0.00754904		2133.13	308.536	292.936	16.6195
1783.24	-0.00353804	-0.00616325		2135.23	272.58	300.342	142.494
1785.43	-0.00597238	-0.0078621		2137.32	267.912	142.907	24.2565
1787.62	-0.0044928	-0.00666007		2139.42	386.211	229.107	167.785
1789.82	-0.00525518	-0.00797958		2141.52	354.456	289.106	8.9425
1792.01	-0.00515544	-0.00705486		2143.61	352.581	201.44	168.065
1794.2	-0.00523399	-0.00798504		2145.71	335.216	253.766	-15.6277
1796.39	-0.00476386	-0.00724377		2147.81	374.525	160.735	123.736
1798.59	-0.00602751	-0.00898744		2149.9	255.214	236.429	11.6767
1800.78	-0.00534496	-0.00753207		2152	361.245	200.023	152.237
1802.96	-0.00744696	-0.00979947		2154.09	334.433	251.365	76.322
1805.15	-0.00506848	-0.00784325		2156.18	354.243	203.55	145.87
1807.34	-0.00634674	-0.00958961		2158.28	367.801	193.137	-2.5167
1809.53	-0.00546926	-0.0079646		2160.37	415.532	179.383	208.464
1811.72	-0.00635329	-0.00928932		2162.46	299.941	290.925	-14.6475
1813.9	-0.00572879	-0.00802932		2164.55	363.648	311.521	155.907
1816.09	-0.00708433	-0.00986996		2166.64	349.696	303.479	25.6587
1818.28	-0.00596327	-0.00831278		2168.73	369.206	229.601	180.457
1820.46	-0.00706518	-0.0100666		2170.82	403.67	251.074	65.3473
1822.64	-0.00613596	-0.00833112		2172.91	310.99	291.851	203.116
1824.83	-0.00757075	-0.00986376		2174.99	437.868	230.453	79.2751
1827.01	-0.00588491	-0.00850174		2177.08	473.386	253.749	194.257
1829.19	-0.00614162	-0.00938701		2179.17	393.049	230.179	41.8361
1831.38	-0.00588277	-0.00878019		2181.26	411.849	280.381	182.726
1833.56	-0.00724446	-0.00982825		2183.34	451.557	324.382	110.229
1835.74	-0.006313	-0.00853154		2185.43	618.32	323.799	256.007
1837.92	-0.00786977	-0.0101579		2187.51	462.444	328.299	149.463
1840.1	-0.00675063	-0.00874342		2189.59	472.075	298.212	274.763
1842.28	-0.00742416	-0.0101216		2191.68	452.348	330.285	98.233
1844.45	-0.00606105	-0.00893346		2193.76	548.2	316.467	220.011
1846.63	-0.00682279	-0.00975873		2195.84	394.024	272.475	29.1098
1848.81	-0.0059302	-0.00880783		2197.92	473.013	329.481	226.564
1850.99	-0.00768208	-0.0102931		2200.01	504.208	296.644	108.49
1853.16	-0.00616306	-0.0091047		2202.09	426.625	309.443	203.22
1855.34	-0.00775538	-0.0104007		2204.17	434.067	275.011	125.969
1857.51	-0.00634861	-0.00887053		2206.25	471.471	259.469	222.872
1859.69	-0.0072425	-0.0101848		2208.32	305.824	283.509	71.4634
1861.86	-0.00626003	-0.00874268		2210.4	493.158	301.547	217.231
1864.03	-0.00716508	-0.00990873		2212.48	329.649	285.378	50.3864
1866.21	-0.00594191	-0.0087324		2214.56	521.839	226.795	181.984
1868.38	-0.00776803	-0.0103497		2216.63	357.207	292.568	96.9025
1870.55	-0.00640143	-0.00871748		2218.71	444.136	266.471	239.281
1872.72	-0.0075104	-0.010362		2220.79	512.298	398.527	162.27
1874.89	-0.00577322	-0.00846741		2222.86	404.274	205.947	178.059
1877.06	-0.00757129	-0.0100791		2224.93	470.173	344.12	95.5951
1879.23	-0.00671737	-0.00933934		2227.01	529.562	278.506	246.968
1881.4	-0.00645232	-0.00958945		2229.08	410.151	294.033	91.4103
1883.56	-0.00572034	-0.00874222		2231.16	378.186	407.33	229.126
1885.73	-0.00709403	-0.010259		2233.23	467.037	279.829	130.967
1887.9	-0.00620189	-0.00820989		2235.3	370.239	308.288	230.535
1890.06	-0.00794723	-0.0103813		2237.37	493.563	181.103	154.011
1892.23	-0.00604395	-0.00821228		2239.44	535.017	335.652	287.121
1894.39	-0.00710085	-0.00967011		2241.51	388.723	296.282	105.057
1896.56	-0.00655526	-0.00846654		2243.58	540.948	302.583	294.424
1898.72	-0.00651023	-0.00924297		2245.65	394.738	301.957	130.703
1900.88	-0.00604396	-0.00866744		2247.72	475.046	360.364	261.354
1903.05	-0.00692013	-0.00948793		2249.78	488.168	255.892	134.387
1905.21	-0.00523787	-0.0080995		2251.85	438.188	279.682	282.171
1907.37	-0.00778055	-0.0103867		2253.92	401.031	228.02	183.549
1909.53	-0.00581436	-0.00841296		2255.98	472.749	284.383	303.864
1911.69	-0.00673631	-0.00941759		2258.05	436.016	320.304	149.604
1913.85	-0.00558958	-0.00803662		2260.11	420.012	255.278	256.674
1916.01	-0.00612087	-0.00878998		2262.18	425.639	260.712	110.91
1918.16	-0.00491917	-0.00784193		2264.24	509.554	241.321	228.138
1920.32	-0.00669703	-0.00942791		2266.3	375.345	230.68	137.004
1922.48	-0.00483165	-0.00796734		2268.37	447.601	276.429	288.69
1924.64	-0.0065982	-0.00973245		2270.43	497.257	337.122	196.794
1926.79	-0.00505189	-0.00795141		2272.49	389.535	304.239	278.917
1928.95	-0.00627283	-0.0092193		2274.55	382.409	308.82	117.636
1931.1	-0.00500855	-0.00791912		2276.61	425.393	272.014	234.793
1933.26	-0.00598494	-0.00897074		2278.67	354.611	253.421	96.7198
1935.41	-0.0047018	-0.00777409		2280.73	433.101	231.989	242.854
1937.56	-0.00667085	-0.00952705		2282.79	417.349	322.941	167.987
1939.71	-0.00535445	-0.00789645		2284.85	442.379	299.331	269.756
1941.87	-0.00670695	-0.00990117		2286.9	504.709	251.186	228.298
1944.02	-0.00506199	-0.00799672		2288.96	419.791	357.156	301.838
1946.17	-0.00681828	-0.00910168		2291.02	453.632	397.395	182.481
1948.32	-0.00521669	-0.00780848		2293.07	399.741	311.808	303.71
1950.47	-0.00630004	-0.00849454		2295.13	357.606	281.963	137.952
1952.62	-0.00530617	-0.0080967		2297.18	533.188	325.551	322.892
1954.76	-0.00666811	-0.00912593		2299.24	380.987	323.271	191.656
1956.91	-0.00525836	-0.00770185		2301.29	589.306	392.671	343.57
1959.06	-0.00725545	-0.00969069		2303.34	550.713	318.798	260.881
1961.2	-0.00518757	-0.00791333		2305.39	570.31	350.87	374.001
1963.35	-0.00636892	-0.00885257		2307.45	436.998	340.573	231.465
1965.49	-0.00539296	-0.00784401		2309.5	517.711	358.052	367.831
1967.64	-0.00598576	-0.00853575		2311.55	478.529	425.174	178.963
1969.78	-0.00501314	-0.00758527		2313.6	565.742	380.438	401.907
1971.93	-0.00625145	-0.00903681		2315.65	454.957	346.788	256.329
1974.07	-0.00506927	-0.00762551		2317.7	532.523	343.993	393.349
1976.21	-0.00693811	-0.00919285		2319.75	427.426	347.858	301.539
1978.35	-0.00519725	-0.00711375		2321.79	482.973	367.474	399.213
1980.49	-0.00586877	-0.00870705		2323.84	481.409	389.203	366.454
1982.64	-0.00547392	-0.00779061		2325.89	535.074	405.562	657.896
1984.78	-0.00585327	-0.00839287		2327.93	447.477	395.16	707.041
1986.91	-0.0050265	-0.00752298		2329.98	516.185	252.461	995.688
1989.05	-0.00634327	-0.00901931		2332.03	342.364	401.973	698.769
1991.19	-0.00493298	-0.00745031		2334.07	491.643	273.704	616.444
1993.33	-0.00677424	-0.00946113		2336.11	469.602	368.416	510.445
1995.47	-0.00489112	-0.00766201		2338.16	495.121	440.964	534.995
1997.6	-0.00622711	-0.00884641		2340.2	430.95	372.23	340.418
1999.74	-0.00503646	-0.00749982		2342.24	589.613	385.382	478.908
2001.87	-0.00590088	-0.00869793		2344.28	423.744	350.572	265.214
2004.01	-0.00530587	-0.00759328		2346.33	375.08	366.718	451.011
2006.14	-0.00625571	-0.00893191		2348.37	353.328	239.576	318.4
2008.28	-0.00476143	-0.00733783		2350.41	440.126	326.599	427.427
2010.41	-0.0065594	-0.00907844		2352.45	475.252	381.844	347.324
2012.54	-0.00487707	-0.00768332		2354.49	500.32	269.944	470.741
2014.67	-0.00621464	-0.0090055		2356.53	470.488	299.175	310.357
2016.81	-0.00445827	-0.00731087		2358.56	492.298	331.146	448.558
2018.93	-0.00542919	-0.00792825		2360.6	385.725	324.361	308.902
2021.07	-0.0047155	-0.00718212		2362.64	459.732	252.857	468.911
2023.19	-0.00627293	-0.0089845		2364.67	386.837	412.18	376.678
2025.32	-0.00444091	-0.00721393		2366.71	497.091	376.026	494.253
2027.45	-0.00605575	-0.00888059		2368.74	522.538	348.419	436.827
2029.58	-0.00470002	-0.00716676		2370.78	539.555	318.305	533.233
2031.71	-0.00545085	-0.00810105		2372.81	379.976	325.292	425.886
2033.83	-0.00418497	-0.00666459		2374.85	560.171	350.867	542.399
2035.96	-0.00491324	-0.00798905		2376.88	453.152	400.065	379.58
2038.08	-0.00405884	-0.0063833		2378.91	533.736	397.486	571.366
2040.21	-0.00534463	-0.00812505		2380.94	433.861	317.595	452.536
2042.33	-0.00461768	-0.00649822		2382.97	528.743	377.02	601.701
2044.46	-0.00548311	-0.00825161		2385.01	516.827	407.262	468.05
2046.58	-0.0040186	-0.00680207		2387.04	546.58	372.574	617.038
2048.7	-0.00487039	-0.00786922		2389.07	458.12	387.493	491.093
2050.82	-0.00395028	-0.00631835		2391.09	574.964	383.283	666.421
2052.95	-0.00440304	-0.0071117		2393.12	481.986	371.253	481.786
2055.07	-0.00381963	-0.00635512		2395.15	428.366	401.168	615.375
2057.19	-0.00507057	-0.00768206		2397.18	408.942	358.241	531.294
2059.31	-0.00327604	-0.00604424		2399.21	513.531	436.219	712.382
2061.43	-0.00525517	-0.00775993		2401.23	533.346	422.614	600.688
2063.54	-0.0030021	-0.0062684		2403.26	606.859	485.945	719.929
2065.66	-0.0045855	-0.00696362		2405.28	426.889	468.13	564.333
2067.78	-0.00317431	-0.00597536		2407.31	548.445	353.26	727.605
2069.89	-0.00396198	-0.00638729		2409.33	513.794	437.433	555.356
2072.01	-0.00361588	-0.00602881		2411.36	477.28	451.493	712.723
2074.13	-0.00468898	-0.00691773		2413.38	506.746	487.145	661.511
2076.24	-0.00294186	-0.0056997		2415.4	557.424	445.784	761.707
2078.36	-0.00468276	-0.0075024		2417.42	660.134	415.07	726.98
2080.47	-0.00299407	-0.00574081		2419.44	628.232	472.103	823.919
2082.58	-0.00407143	-0.00699076		2421.47	578.598	459.396	704.963
2084.7	-0.00258535	-0.00554584		2423.49	692.419	559.591	888.969
2086.81	-0.003683	-0.00660356		2425.51	528.452	492.24	736.864
2088.92	-0.00303959	-0.00516315		2427.53	649.573	515.553	940.964
2091.03	-0.00401125	-0.00670147		2429.54	608.675	555.832	783.059
2093.14	-0.00289464	-0.00517643		2431.56	691.846	536.189	971.107
2095.25	-0.00414831	-0.00674066		2433.58	706.171	544.428	903.017
2097.36	-0.00233924	-0.00506907		2435.6	742.413	590.694	989.336
2099.47	-0.00350654	-0.00617336		2437.61	665.622	527.009	853.576
2101.58	-0.00202642	-0.00495266		2439.63	655.438	524.332	997.175
2103.68	-0.00359497	-0.00606726		2441.64	627.171	527.611	836.45
2105.79	-0.00193212	-0.00485784		2443.66	684.997	588.748	967.72
2107.9	-0.00254444	-0.00613012		2445.67	605.51	587.33	837.101
2110	-0.00246514	-0.00454029		2447.69	646.843	603.256	905.024
2112.11	-0.00326444	-0.00645833		2449.7	606.829	563.071	845.638
2114.21	-0.00251425	-0.00472338		2451.71	639.829	544.976	945.39
2116.32	-0.00272325	-0.00606585		2453.72	720.12	519.131	843.896
2118.42	-0.00161375	-0.00475684		2455.74	676.724	596.962	942.965
2120.52	-0.0031504	-0.00555007		2457.75	698.311	531.047	785.519
2122.62	-0.0016228	-0.0046991		2459.76	720.293	549.788	933.208
2124.73	-0.00318398	-0.00574208		2461.77	667.777	584.306	784.56
2126.83	-0.00199599	-0.00441432		2463.78	562.992	502.95	927.552
2128.93	-0.00308054	-0.00641398		2465.79	668.407	621.161	873.356
2131.03	-0.0019889	-0.00471445		2467.79	746.128	499.958	948.957
2133.13	-0.00256231	-0.00551081		2469.8	563.688	557.974	824.294
2135.23	-0.00200381	-0.0044057		2471.81	789.006	603.491	994.539
2137.32	-0.00277351	-0.00539535		2473.82	771.224	654.096	781.3
2139.42	-0.0020026	-0.00434013		2475.82	668.611	592.73	980.68
2141.52	-0.00275834	-0.00561246		2477.83	676.676	652.582	882.448
2143.61	-0.00126051	-0.00415088		2479.83	690.472	570.31	987.48
2145.71	-0.00308799	-0.00593737		2481.84	640.919	671.573	926.218
2147.81	-0.00207304	-0.00476082		2483.84	754.081	653.083	1029.54
2149.9	-0.00328466	-0.00557886		2485.84	783.352	637.649	858.046
2152	-0.00142474	-0.00405107		2487.85	721.116	635.574	1055.04
2154.09	-0.0025678	-0.00503846		2489.85	863.21	732.13	864.818
2156.18	-0.0017899	-0.00422745		2491.85	844.983	684.288	1037.64
2158.28	-0.00291653	-0.00564538		2493.85	798.546	659.232	942.481
2160.37	-0.0016731	-0.00370882		2495.85	893.281	667.943	1023.27
2162.46	-0.00321238	-0.00605608		2497.85	740.31	679.499	974.956
2164.55	-0.0013975	-0.00397345		2499.85	918.257	736.483	1043.51
2166.64	-0.00250448	-0.00534018		2501.85	757.135	645.473	937.214
2168.73	-0.00169706	-0.00391441		2503.85	820.568	635.742	1098.65
2170.82	-0.00192632	-0.00490525		2505.85	852.024	702.842	924.267
2172.91	-0.00124244	-0.00377511		2507.85	800.293	737.503	1087.93
2174.99	-0.00270443	-0.0049252		2509.84	913.347	775.744	979.691
2177.08	-0.0013191	-0.00376622		2511.84	906.632	804.201	1093.01
2179.17	-0.00266669	-0.00547669		2513.84	929.915	833.381	1017.95
2181.26	-0.00105608	-0.00384228		2515.83	878.582	786.299	1131.64
2183.34	-0.0014893	-0.00489211		2517.82	891.629	765.961	1050.9
2185.43	-0.000752162	-0.00334231		2519.82	977.227	857.82	1150.61
2187.51	-0.00127296	-0.00423164		2521.81	867.422	767.935	1002.44
2189.59	-0.000664782	-0.00311509		2523.81	963.806	866.179	1143.79
2191.68	-0.0022322	-0.0047372		2525.8	909.398	918.899	1075.77
2193.76	-0.00147903	-0.00342145		2527.79	973.299	941.614	1231.3
2195.84	-0.00246994	-0.00523764		2529.78	986.76	1048.41	1147.25
2197.92	-0.00105713	-0.00340499		2531.77	1060.78	1015.69	1246.98
2200.01	-0.00200451	-0.00459207		2533.76	1089.29	913.042	1143
2202.09	-0.000864957	-0.00364723		2535.75	1126.59	1008.09	1291.36
2204.17	-0.00202216	-0.00442895		2537.74	1111.04	1047.75	1167.63
2206.25	-0.00113777	-0.00340836		2539.73	1092.45	1105.06	1343.48
2208.32	-0.00239167	-0.00479702		2541.72	1253.5	1073.03	1287.06
2210.4	-0.00130836	-0.0033641		2543.71	1311.6	1217.08	1415.07
2212.48	-0.00286212	-0.00540167		2545.69	1330.26	1266.56	1369.57
2214.56	-0.00168926	-0.0037323		2547.68	1345.99	1380.53	1456.64
2216.63	-0.00258899	-0.00479381		2549.67	1443.66	1351.81	1394.75
2218.71	-0.00142262	-0.00322854		2551.65	1457.43	1419.5	1605.5
2220.79	-0.00145554	-0.00417396		2553.64	1485.63	1578.61	1453.57
2222.86	-0.00119894	-0.00375107		2555.62	1669.28	1620.69	1614.57
2224.93	-0.00193003	-0.0047036		2557.61	1685.07	1516.25	1534.91
2227.01	-0.000769508	-0.00319712		2559.59	1751.91	1640.66	1672.09
2229.08	-0.00261905	-0.00493707		2561.57	1816.73	1747.35	1577.31
2231.16	-0.00180508	-0.00339127		2563.55	1862.58	1715.84	1714.44
2233.23	-0.0016635	-0.00437347		2565.54	1841.15	1825.57	1623.2
2235.3	-0.000933346	-0.0031817		2567.52	1939.07	1775.53	1765.36
2237.37	-0.00142163	-0.00417888		2569.5	1907.46	1869.58	1643.17
2239.44	-0.00108019	-0.00284387		2571.48	2115.28	1883.87	1773.37
2241.51	-0.00186895	-0.00445588		2573.46	2033.66	1890.44	1683.31
2243.58	-0.000625404	-0.00290118		2575.44	2090.16	1938.03	1780.14
2245.65	-0.00184886	-0.0043638		2577.42	2028.84	1991.27	1700.27
2247.72	-4.27236e-05	-0.00282877		2579.39	2175.75	1952.72	1789.59
2249.78	-0.00186258	-0.00435673		2581.37	1976.91	1910.06	1604.99
2251.85	-0.000458884	-0.00293871		2583.35	2148.47	1905.77	1785.54
2253.92	-0.00147221	-0.00392037		2585.32	1966.61	1860.43	1632.03
2255.98	-0.000424322	-0.00281134		2587.3	2093.48	1878.86	1785.34
2258.05	-0.00137739	-0.0043099		2589.28	2002.34	1833.74	1689.49
2260.11	-0.000978895	-0.0030785		2591.25	1966.34	1679.04	1827.85
2262.18	-0.00209659	-0.00470431		2593.22	1877.39	1667.38	1736.78
2264.24	-0.000591616	-0.00334509		2595.2	1869.99	1644.73	1865.61
2266.3	-0.00183012	-0.00437848		2597.17	1874.38	1656.38	1771.08
2268.37	0.000181622	-0.00286054		2599.14	1821.35	1656.84	1916.99
2270.43	-0.00120189	-0.00362336		2601.12	1702.01	1651.48	1720.94
2272.49	-0.00080789	-0.00286638		2603.09	1764.71	1587.38	1940.27
2274.55	-0.00145431	-0.00454955		2605.06	1917.5	1641.17	1834.35
2276.61	-0.000565112	-0.00301063		2607.03	1832.27	1567.26	2004.2
2278.67	-0.0023979	-0.00470825		2609	1847.33	1652	1878.75
2280.73	-0.000524784	-0.00305295		2610.97	1884.74	1607.96	1989.98
2282.79	-0.00148348	-0.00411226		2612.94	1916.23	1697.71	1941.52
2284.85	-0.000566713	-0.00287153		2614.91	1908.4	1659.18	2078.87
2286.9	-0.000863144	-0.00346958		2616.88	1910.73	1650.86	1999.1
2288.96	-0.00023464	-0.00260548		2618.84	1875.9	1702.38	2155.96
2291.02	-0.00145885	-0.00373497		2620.81	1882.36	1724.16	2073.41
2293.07	0.0001058	-0.00246187		2622.78	1939.59	1770.66	2145.13
2295.13	-0.00128103	-0.00413893		2624.74	1900.12	1730.68	2086.33
2297.18	0.000281234	-0.00231068		2626.71	1996.45	1840.79	2190.53
2299.24	-0.000593804	-0.00350217		2628.67	1937.07	1768.81	2076.26
2301.29	0.000799859	-0.00213771		2630.64	2075.77	1894.04	2251.74
2303.34	-0.000144838	-0.00284262		2632.6	1976.97	1799.16	2109.36
2305.39	0.000571955	-0.00192106		2634.56	2029.47	1859.71	2277.96
2307.45	-0.000501194	-0.0031966		2636.53	2074.37	1911.14	2208.78
2309.5	0.000765444	-0.00170992		2638.49	2130.4	1912.87	2322.47
2311.55	-0.00115299	-0.00345903		2640.45	2109.25	1826.92	2224.95
2313.6	0.0014071	-0.0014405		2642.41	2188.44	1830.49	2391.49
2315.65	-0.000175511	-0.00284792		2644.37	2115.67	1881.61	2275.53
2317.7	0.00141968	-0.00126863		2646.33	2254.51	2087.78	2420.36
2319.75	0.000239978	-0.00239625		2648.29	2208.06	1883.78	2294.41
2321.79	0.00202	-0.00114984		2650.25	2299.97	1960.09	2441.48
2323.84	0.00144082	-0.00164895		2652.21	2308.29	1981.18	2379.94
2325.89	0.00549006	0.0012368		2654.16	2298.84	2093.03	2531.74
2327.93	0.00540971	0.00184403		2656.12	2241.16	2027.83	2489.56
2329.98	0.00514505	0.00479763		2658.08	2348.84	2079.17	2587.21
2332.03	0.00249313	0.00155693		2660.04	2395.34	2095.3	2438.29
2334.07	0.00264337	0.000974184		2661.99	2410.64	2078.68	2627.18
2336.11	0.00185194	-0.000339533		2663.95	2357.56	2146.47	2504.31
2338.16	0.00189875	-0.000246522		2665.9	2498.24	2214.06	2691.4
2340.2	0.000689796	-0.00201639		2667.86	2491.81	2122.38	2588.84
2342.24	0.00170013	-0.000528631		2669.81	2542.52	2244.26	2739.4
2344.28	-0.000658198	-0.00264668		2671.76	2522.39	2318.11	2700.99
2346.33	0.00134839	-0.00090687		2673.72	2627.7	2349.74	2815.83
2348.37	3.6236e-05	-0.00210777		2675.67	2704.96	2384.26	2703.9
2350.41	0.00148146	-0.00100422		2677.62	2687.94	2339.77	2911.83
2352.45	0.00148087	-0.00176658		2679.57	2598.18	2383.87	2756.72
2354.49	0.00143198	-0.000709036		2681.52	2776.1	2365.42	2893.48
2356.53	0.000101183	-0.00221345		2683.47	2764.16	2528.37	2793.87
2358.56	0.00184166	-0.00064125		2685.42	2848.86	2549.78	2971.4
2360.6	0.000705198	-0.00201332		2687.37	2708.64	2484.31	2911.44
2362.64	0.00175915	-0.000412661		2689.32	2855	2615.21	3028.92
2364.67	0.000848825	-0.00155623		2691.26	2915.9	2561.38	2934.53
2366.71	0.00232575	-0.00029684		2693.21	2989.66	2507.68	3121.16
2368.74	0.00190719	-0.000860561		2695.16	3003.21	2630.97	3063.11
2370.78	0.00234985	0.000107358		2697.11	3062.18	2767.32	3190.57
2372.81	0.00113423	-0.000961653		2699.05	3160.53	2822.31	3199.44
2374.85	0.00279184	0.000220489		2701	3110.72	2793.63	3376.16
2376.88	0.00161578	-0.00131675		2702.94	3443.35	2988.56	3401.44
2378.91	0.00276953	0.000508998		2704.88	3624.78	3027.75	3574.61
2380.94	0.00206688	-0.000576976		2706.83	3694.74	3266.54	3573.68
2382.97	0.00353572	0.000921167		2708.77	3757.46	3299.05	3888.04
2385.01	0.00277918	-0.000266058		2710.71	4088.74	3436.1	3944.13
2387.04	0.00284367	0.0011659		2712.66	4280.13	3658.47	4293.66
2389.07	0.00228441	-0.000132461		2714.6	4426.13	3908.37	4352.33
2391.09	0.00340925	0.00161809		2716.54	4622.8	4038.17	4742.41
2393.12	0.00242551	-0.000351514		2718.48	4836.86	4131.21	4884.14
2395.15	0.00372058	0.00130528		2720.42	5002.14	4364.15	5110.43
2397.18	0.00259372	0.000280909		2722.36	5137.39	4578.01	5073.69
2399.21	0.0042868	0.00205061		2724.3	5201.12	4480.41	5335.66
2401.23	0.00388868	0.00118458		2726.24	5256.85	4540.24	5213.29
2403.26	0.00492881	0.00237699		2728.17	5264.54	4618.55	5421.26
2405.28	0.00322249	0.000686097		2730.11	5183.27	4501.63	5275.72
2407.31	0.00544071	0.00245683		2732.05	5151.54	4425.71	5382.96
2409.33	0.0028795	0.000543171		2733.98	5008.91	4390.94	5165.92
2411.36	0.00501485	0.00226055		2735.92	4831.72	4271.04	5198.23
2413.38	0.00446003	0.00152515		2737.86	4926.69	4271.55	4992.91
2415.4	0.00560034	0.00276585		2739.79	4700.04	4198.19	5053.71
2417.42	0.00526341	0.00240338		2741.72	4511.61	4122.64	4742.33
2419.44	0.00588804	0.00355264		2743.66	4491.14	3971.47	4821.12
2421.47	0.00532639	0.00232208		2745.59	4393.29	3950.11	4608
2423.49	0.00683726	0.00388332		2747.52	4366.12	3968.87	4680.06
2425.51	0.00588935	0.00255672		2749.46	4236.36	3872.1	4532.41
2427.53	0.00712914	0.00464541		2751.39	4097.69	3842.26	4569.34
2429.54	0.00675993	0.00325939		2753.32	3968.7	3744.02	4360.14
2431.56	0.00813164	0.00517815		2755.25	4016.91	3744.18	4401.82
2433.58	0.00781667	0.00439856		2757.18	3983.19	3771.23	4331.59
2435.6	0.00796194	0.00524663		2759.11	3964.69	3801.6	4397.84
2437.61	0.00636464	0.00388623		2761.04	3885.33	3704.12	4335.9
2439.63	0.00766744	0.00535821		2762.97	3864.83	3658.4	4554.92
2441.64	0.00643844	0.00377274		2764.89	3842.83	3695.73	4386.38
2443.66	0.0071551	0.00495625		2766.82	3966.25	3744.32	4498.76
2445.67	0.00614512	0.00385543		2768.75	3901.67	3598.65	4346.5
2447.69	0.00738519	0.00457986		2770.68	3931.27	3649.82	4433.23
2449.7	0.00612051	0.00387709		2772.6	3815.67	3597.24	4231.67
2451.71	0.00763647	0.00499586		2774.53	3914.7	3587.18	4367.42
2453.72	0.005984	0.00353784		2776.45	3828.11	3488.98	4212.44
2455.74	0.00710735	0.0048819		2778.38	3760.78	3478.83	4302.85
2457.75	0.00577606	0.00335804		2780.3	3736.53	3488.96	4157.2
2459.76	0.00691608	0.0047229		2782.22	3825.44	3557.41	4180.26
2461.77	0.00590497	0.00333887		2784.15	3861.64	3434.82	4090.09
2463.78	0.00673441	0.00495396		2786.07	3861.58	3552.85	4179.89
2465.79	0.00673442	0.00410566		2787.99	3760.66	3572.31	4051.25
2467.79	0.00797814	0.00527898		2789.91	3794.53	3463.19	4238.93
2469.8	0.00658569	0.00381208		2791.83	3746.66	3524.21	4125.05
2471.81	0.00788991	0.00551175		2793.75	3820.12	3647.17	4267.17
2473.82	0.00654688	0.00338463		2795.67	3872.12	3526.95	4272.68
2475.82	0.00730994	0.00565618		2797.59	4076.12	3651.31	4461.7
2477.83	0.00747613	0.00423573		2799.51	4032.96	3660.06	4377.63
2479.83	0.00806715	0.00553798		2801.43	4058.98	3875.04	4622.1
2481.84	0.00675835	0.00486658		2803.35	4204.11	3857.68	4542.92
2483.84	0.00791987	0.00586722		2805.26	4392.12	3989.28	4826.93
2485.84	0.00710885	0.0043225		2807.18	4558.8	4112.95	4837.1
2487.85	0.00869178	0.00626606		2809.1	4686.93	4178.45	5181.3
2489.85	0.0066325	0.00441007		2811.01	4829.29	4475.04	5173.51
2491.85	0.00892896	0.00614427		2812.93	4998.09	4625.64	5499.62
2493.85	0.00794456	0.00495832		2814.84	5333.67	4828.1	5645.54
2495.85	0.00906186	0.00600084		2816.76	5653.66	5125.67	6091.07
2497.85	0.00806925	0.00545606		2818.67	6095.01	5477.32	6206.92
2499.85	0.00933956	0.00629612		2820.58	6446.56	5810.77	6748.62
2501.85	0.00737392	0.0051815		2822.49	7020.86	6282.6	7082.17
2503.85	0.00874531	0.00686972		2824.41	7714.16	6682.87	7663.22
2505.85	0.00775243	0.00505258		2826.32	8098.92	7342.92	8053.34
2507.85	0.00932296	0.00690914		2828.23	9106.83	7861.75	8690.98
2509.84	0.00842465	0.00572166		2830.14	9857.51	8640.76	9218.79
2511.84	0.00940981	0.00689323		2832.05	10803.9	9459.21	10070.9
2513.84	0.00851099	0.0060563		2833.96	12050.2	10504.6	10831.3
2515.83	0.0099937	0.00726907		2835.87	13908.8	11885.2	12129
2517.82	0.00885183	0.00638833		2837.78	16231.8	13893.8	13523.4
2519.82	0.0101964	0.00762725		2839.68	19321	16390.2	15788.2
2521.81	0.00861736	0.00594487		2841.59	23213.2	19422.9	18375.9
2523.81	0.0103921	0.0075978		2843.5	28038.5	22569.8	21690.7
2525.8	0.00950631	0.00672441		2845.41	32527.8	25680.1	25051.8
2527.79	0.0112247	0.00845826		2847.31	36140.8	27679.1	28359.8
2529.78	0.0102557	0.00768097		2849.22	38249.8	29294.2	30559.6
2531.77	0.0117859	0.00877853		2851.12	39407.2	30151.8	32412.7
2533.76	0.00979697	0.00762236		2853.03	39699.9	30756.7	33400.7
2535.75	0.0120081	0.00911325		2854.93	40105.8	31298.3	34309.2
2537.74	0.0111053	0.00791118		2856.83	40145.6	32021.5	35126
2539.73	0.0126934	0.00997159		2858.74	40752.4	33100.2	36222.7
2541.72	0.0123034	0.00921587		2860.64	41326.2	34551	37513.7
2543.71	0.012926	0.0105003		2862.54	42746.9	36340.4	39466.3
2545.69	0.0139091	0.010345		2864.44	44077.4	38291.2	41516.2
2547.68	0.0146726	0.0114603		2866.34	46522.9	40583.4	44188.4
2549.67	0.013889	0.0107007		2868.24	48817.1	42696.5	46544
2551.65	0.0156765	0.0127188		2870.14	50804.2	44466.6	48684.6
2553.64	0.014371	0.0113666		2872.04	52406.4	45308.5	50089.1
2555.62	0.0167311	0.0131699		2873.94	53582.3	46194.1	51412.5
2557.61	0.0164242	0.012429		2875.84	54138.8	46529.9	51942.5
2559.59	0.0179098	0.0139507		2877.74	55420.6	47372.1	52580.3
2561.57	0.0174068	0.0132155		2879.63	55933.7	47865.8	52850.9
2563.55	0.0182703	0.0143918		2881.53	56307.5	48207.3	53445.1
2565.54	0.0175771	0.0135313		2883.43	57137.3	48808.8	53651.2
2567.52	0.0195265	0.0149228		2885.32	57713.8	49358.7	54264.9
2569.5	0.0172458	0.0133884		2887.22	58033.1	49657.6	54712.4
2571.48	0.0190163	0.0151633		2889.11	58640.7	50217.7	55561.2
2573.46	0.0177445	0.0138661		2891.01	58780.3	50941.7	56053.1
2575.44	0.0185964	0.0149942		2892.9	59377.1	51586	57095.4
2577.42	0.0172415	0.0139933		2894.79	59819.1	52185.9	57669.4
2579.39	0.0184506	0.0149643		2896.68	60281.5	52496.3	58654.7
2581.37	0.0173909	0.0133058		2898.58	60558.7	53023.9	59612.7
2583.35	0.017539	0.0146031		2900.47	61236.9	54046.3	60634.2
2585.32	0.0160259	0.0130522		2902.36	61592.2	54617.7	61621
2587.3	0.0175439	0.0146532		2904.25	62567	55825.2	63110.3
2589.28	0.016985	0.0136045		2906.14	63199	57060	64422.7
2591.25	0.0178465	0.0151349		2908.03	64578.3	58670.1	66324.7
2593.22	0.0170676	0.0141277		2909.92	66091.8	60444.4	68098.4
2595.2	0.018115	0.015344		2911.81	67646.2	62487.2	70350.7
2597.17	0.0171572	0.0143566		2913.7	69372.6	64407.2	72297
2599.14	0.0180838	0.0160665		2915.58	71784	67018.5	74783.8
2601.12	0.0171572	0.0141558		2917.47	73798.4	69138.3	76731.6
2603.09	0.0187292	0.0163047		2919.36	76020.6	71382.8	78752.4
2605.06	0.0181379	0.0154212		2921.24	77962.3	73161.6	80279.7
2607.03	0.0193694	0.0171337		2923.13	80028.1	75234.3	82336.9
2609	0.0192127	0.0159795		2925.01	81827.8	76675.3	83657.9
2610.97	0.0199924	0.0173257		2926.9	83317.6	78380.1	85049.6
2612.94	0.0192809	0.0164799		2928.78	84603.5	79241.6	85763.1
2614.91	0.0209132	0.0179564		2930.67	85947.2	80263.1	86555.4
2616.88	0.0192659	0.0169475		2932.55	86055.4	80250.2	86527.7
2618.84	0.0208837	0.0187815		2934.43	85897.7	79861.6	86076.2
2620.81	0.0202068	0.0178986		2936.31	85054.7	78743.2	84917.4
2622.78	0.0216935	0.0189551		2938.2	83650.8	77173.8	83318.1
2624.74	0.0205864	0.018398		2940.08	80886.7	74581.2	80340.3
2626.71	0.0218013	0.019559		2941.96	78383	72124.3	77454
2628.67	0.0215263	0.0182964		2943.84	74890	68954.9	74089.8
2630.64	0.0233395	0.0202203		2945.72	71754.2	66235.7	70642.9
2632.6	0.0208666	0.0185194		2947.6	68133.1	63323.8	67376
2634.56	0.022746	0.0202537		2949.47	65285.3	60712.6	64715.9
2636.53	0.0224392	0.0194753		2951.35	62502.1	58587.5	62197.8
2638.49	0.0232985	0.0208733		2953.23	60431.7	56324.2	60387.2
2640.45	0.0231333	0.020198		2955.11	58671.4	54792.7	58636.9
2642.41	0.0242396	0.021465		2956.98	57190.8	53549.9	57601.5
2644.37	0.0228713	0.0203265		2958.86	55786.3	52225.6	56501.5
2646.33	0.0249821	0.0219745		2960.74	54864.1	51456.8	55572.7
2648.29	0.0233232	0.0202872		2962.61	53371.1	50234	54495.4
2650.25	0.0248021	0.0220644		2964.49	52434.2	49376.4	53402.5
2652.21	0.0247574	0.0212786		2966.36	51092.6	48232.3	52055.1
2654.16	0.0258019	0.0229148		2968.23	49871.5	46854	50892.5
2656.12	0.0256898	0.0221559		2970.11	48175.7	45643	49215.7
2658.08	0.0258474	0.0235301		2971.98	47064.8	44576.8	47957.2
2660.04	0.0255068	0.0223537		2973.85	45522.5	43148.7	46265.2
2661.99	0.0266396	0.0240202		2975.72	44588.5	41866.5	44742.4
2663.95	0.0260636	0.0227312		2977.59	42727.1	40561.1	42937.2
2665.9	0.0279326	0.0246129		2979.46	41406.5	39165.9	41381.8
2667.86	0.0265256	0.0232638		2981.33	40052.9	37819.2	39352.3
2669.81	0.0279659	0.0251802		2983.2	38662	36006.3	37854.4
2671.76	0.027318	0.024667		2985.07	36686.2	34694.6	35656.2
2673.72	0.0288998	0.0257113		2986.94	34939	32780.5	33803.9
2675.67	0.0279535	0.024894		2988.81	32978.1	31008.7	31658.4
2677.62	0.0287652	0.0267404		2990.68	30979.7	29031.4	29862
2679.57	0.028702	0.0253146		2992.54	29113.8	27391.5	27910.4
2681.52	0.0303075	0.0268425		2994.41	27479.5	25886.7	26183.9
2683.47	0.0296288	0.0260812		2996.28	25629.7	24370.3	24506.4
2685.42	0.0302599	0.0278247		2998.14	24534	23254.4	23248.6
2687.37	0.0307773	0.0270166		3000.01	23376.8	21929.3	21907.2
2689.32	0.0318492	0.0283807		3001.87	22550.6	20861	20952.8
2691.26	0.0313407	0.0273474		3003.74	21403.9	20254.1	19878.2
2693.21	0.0327103	0.0292711		3005.6	20663.4	19359.9	19108.7
2695.16	0.0323896	0.0284973		3007.46	20146.6	18419.6	18102
2697.11	0.0342692	0.0301437		3009.32	19255.9	17521.3	17478.3
2699.05	0.0336301	0.0299345		3011.19	18266.9	16538.1	16502.7
2701	0.0362314	0.031726		3013.05	17152.3	15523.3	15979.7
2702.94	0.0363043	0.0320067		3014.91	16236.9	14854.7	15065.7
2704.88	0.0382797	0.0339966		3016.77	15292.8	14002.2	14551.9
2706.83	0.038768	0.0340149		3018.63	14327.9	13024.1	13778.7
2708.77	0.0417768	0.0370845		3020.49	13248.8	12440	13270.1
2710.71	0.0419586	0.0373613		3022.35	12491	11792.4	12610.5
2712.66	0.0456033	0.0411193		3024.21	11835.7	11240.7	12254.4
2714.6	0.0470995	0.041959		3026.07	11124.6	10445.7	11760.8
2716.54	0.0499546	0.0460069		3027.92	11073.6	10482.7	11662.9
2718.48	0.05136	0.0474181		3029.78	10812.1	10359.3	11181.2
2720.42	0.0538386	0.0502608		3031.64	10714.5	10211.3	11273.4
2722.36	0.0534261	0.0500057		3033.49	10564.2	10326.5	11007.6
2724.3	0.0551974	0.0530077		3035.35	10829.3	10440.1	11057.6
2726.24	0.0546422	0.0518028		3037.2	10766.4	10517.8	10942.5
2728.17	0.0564091	0.0539116		3039.06	10770.7	10486.4	10861.2
2730.11	0.0553419	0.0526326		3040.91	10709.6	10497.4	10776.6
2732.05	0.0556289	0.0540568		3042.76	10693.2	10493.3	10781.8
2733.98	0.0549899	0.0520997		3044.62	10715	10610.9	10775.4
2735.92	0.0547292	0.0523414		3046.47	10743.4	10722.4	10902.3
2737.86	0.0536108	0.0508439		3048.32	10889.6	10946.6	11059.2
2739.79	0.0534336	0.0514763		3050.18	11121.6	11206.3	11338.1
2741.72	0.0517258	0.0487154		3052.03	11317.4	11540	11600.7
2743.66	0.0520227	0.0495043		3053.88	11584	11750.9	11927
2745.59	0.0504691	0.0475516		3055.73	11785.4	11951.7	12143.9
2747.52	0.0508972	0.0484671		3057.58	11918.6	12116.5	12328.7
2749.46	0.0495662	0.0469874		3059.43	11969.9	12103.2	12333.1
2751.39	0.0497174	0.0472845		3061.28	11964.1	11936.2	12239.9
2753.32	0.048172	0.0453823		3063.12	11751.4	11679	11953.3
2755.25	0.0490237	0.0460034		3064.97	11400.4	11274.9	11593
2757.18	0.0480284	0.0448938		3066.82	10972.2	10721.5	11071.8
2759.11	0.049055	0.0456917		3068.66	10420.7	10206.7	10541.1
2761.04	0.0485637	0.0452375		3070.51	9745.14	9585.09	9928.77
2762.97	0.0499901	0.047042		3072.36	9216.79	9093.86	9361.7
2764.89	0.0488099	0.0456695		3074.2	8659.47	8607.72	8784.73
2766.82	0.0493628	0.0470146		3076.05	8111.05	8159.67	8315.99
2768.75	0.0484519	0.0453353		3077.89	7653.46	7722.41	7847.11
2770.68	0.0498245	0.0463457		3079.74	7326.04	7366.26	7499.8
2772.6	0.0469338	0.0441548		3081.58	6876.02	6980.64	7153.25
2774.53	0.0480367	0.0453125		3083.42	6516.94	6655.73	6911.48
2776.45	0.0463646	0.0434175		3085.26	6296.42	6390.23	6649.75
2778.38	0.0468042	0.0442396		3087.11	6011.09	6181.2	6499.24
2780.3	0.0464823	0.0427617		3088.95	5809.45	6037.45	6309.9
2782.22	0.0461718	0.0431452		3090.79	5616.2	5886.69	6206.12
2784.15	0.0445593	0.0416895		3092.63	5517.32	5796.95	6067.36
2786.07	0.0461371	0.0424514		3094.47	5361.52	5742.31	5977.47
2787.99	0.0446438	0.0409547		3096.31	5273.57	5659.36	5834.47
2789.91	0.045661	0.0423561		3098.15	5178.26	5564.05	5772.16
2791.83	0.0454217	0.041339		3099.99	5115.35	5528.02	5669.45
2793.75	0.0466319	0.0425074		3101.82	5066.97	5530.43	5623.71
2795.67	0.046255	0.0426525		3103.66	4940.35	5499.32	5569.48
2797.59	0.0488789	0.044255		3105.5	4918.1	5523.4	5575.51
2799.51	0.0482982	0.0434865		3107.34	4842.84	5488.79	5543.45
2801.43	0.0497133	0.0458535		3109.17	4867.34	5504.69	5563.4
2803.35	0.0503164	0.045071		3111.01	4900.87	5452.53	5523.1
2805.26	0.052733	0.0482136		3112.84	4971.26	5433.48	5538.04
2807.18	0.0531745	0.0482836		3114.68	4926.25	5385.23	5475.96
2809.1	0.0557368	0.0514528		3116.51	4944.92	5421.52	5488.17
2811.01	0.0570704	0.0516515		3118.34	4928.32	5435.05	5438.9
2812.93	0.0604078	0.0547435		3120.18	4837.61	5435.2	5453.32
2814.84	0.0631047	0.0564825		3122.01	4824.38	5457.48	5412.9
2816.76	0.0666053	0.0609436		3123.84	4917.35	5502.92	5436.05
2818.67	0.0695807	0.062075		3125.67	4887.7	5512.6	5378.51
2820.58	0.0738916	0.067429		3127.5	4895.18	5439.48	5385.57
2822.49	0.0780677	0.0706551		3129.34	4927.6	5400.77	5326.3
2824.41	0.0842042	0.0761996		3131.16	4906.53	5330.37	5327.77
2826.32	0.0880148	0.0799116		3132.99	4829.07	5248.09	5289.37
2828.23	0.094873	0.0861216		3134.82	4841.79	5216.32	5314.6
2830.14	0.100459	0.0909184		3136.65	4803.12	5253.1	5285.05
2832.05	0.111523	0.0991746		3138.48	4850.23	5228.33	5321.64
2833.96	0.119702	0.105898		3140.31	4903.67	5259.73	5287.84
2835.87	0.134595	0.11814		3142.14	4923.6	5263.44	5330.55
2837.78	0.150219	0.130154		3143.96	4857.39	5238.04	5293.1
2839.68	0.173722	0.150397		3145.79	4870.14	5204.25	5333.24
2841.59	0.202216	0.17343		3147.61	4820.48	5301.32	5324.46
2843.5	0.231633	0.202875		3149.44	4762.55	5301.93	5376.56
2845.41	0.260798	0.232454		3151.27	4775.25	5384.08	5372.46
2847.31	0.288729	0.262697		3153.09	4880.34	5508.6	5441.06
2849.22	0.304975	0.283711		3154.91	4959.54	5519.29	5449.46
2851.12	0.320992	0.304235		3156.74	5063.43	5583.55	5508.22
2853.03	0.333231	0.317014		3158.56	5152.11	5600.04	5523.64
2854.93	0.34835	0.330463		3160.38	5299.07	5740.1	5590.65
2856.83	0.364655	0.343591		3162.2	5355.34	5820.38	5618.72
2858.74	0.38303	0.360328		3164.03	5449.64	5903.15	5693.97
2860.64	0.405097	0.378726		3165.85	5476.22	5954.02	5727.51
2862.54	0.434207	0.404845		3167.67	5547.72	6038.95	5800.24
2864.44	0.462758	0.431597		3169.49	5611.36	5972.3	5808.85
2866.34	0.492715	0.464275		3171.31	5759.4	5957.19	5865.02
2868.24	0.518021	0.493732		3173.13	5898.49	6103.91	5859.94
2870.14	0.539789	0.519915		3174.95	6108.01	6212.66	5914.28
2872.04	0.551148	0.537111		3176.76	6222.79	6270.42	5925.86
2873.94	0.561566	0.55144		3178.58	6353.29	6305.95	6001.72
2875.84	0.566281	0.558104		3180.4	6403.37	6448.99	6035.28
2877.74	0.572441	0.564379		3182.22	6650.47	6489.63	6132.16
2879.63	0.574707	0.566354		3184.03	6743.12	6566.23	6161.46
2881.53	0.582044	0.57088		3185.85	6952.01	6805.87	6257.12
2883.43	0.586059	0.572811		3187.66	7091.42	7004.55	6291.07
2885.32	0.59348	0.577848		3189.48	7325.16	7095.75	6384.09
2887.22	0.602525	0.582847		3191.29	7246.8	7215.72	6423.98
2889.11	0.614292	0.591298		3193.11	7376.95	7272.09	6521.56
2891.01	0.622222	0.597019		3194.92	7656.89	7416.72	6583.57
2892.9	0.635085	0.608774		3196.73	7767.46	7558.26	6692.61
2894.79	0.645059	0.615991		3198.54	7933.44	7675.26	6727.14
2896.68	0.657557	0.628351		3200.36	8194.58	7801.8	6823.25
2898.58	0.670748	0.639623		3202.17	8361.2	7984.06	6841.69
2900.47	0.685587	0.65221		3203.98	8517.4	8008.27	6906.86
2902.36	0.701433	0.665357		3205.79	8639.86	8103.45	6924.53
2904.25	0.722264	0.684747		3207.6	8804.45	8176.93	7007.03
2906.14	0.741555	0.702853		3209.41	9004.78	8375.71	7031.62
2908.03	0.765295	0.727265		3211.22	9212.44	8484.97	7128.95
2909.92	0.790944	0.752196		3213.03	9288.1	8638.66	7143.76
2911.81	0.817981	0.782139		3214.83	9444.45	8748.63	7218.46
2913.7	0.842931	0.808852		3216.64	9619.38	8944.14	7220.22
2915.58	0.870746	0.841095		3218.45	9698.6	9053.94	7282.95
2917.47	0.894692	0.867565		3220.26	9737.7	9148.74	7307.23
2919.36	0.916885	0.894513		3222.06	9839.9	9283.51	7383.02
2921.24	0.937135	0.915787		3223.87	10097.1	9471.33	7420.29
2923.13	0.956734	0.941638		3225.67	10180.9	9588.56	7519.78
2925.01	0.9708	0.959433		3227.48	10419.3	9611.75	7551.81
2926.9	0.986306	0.977584		3229.28	10706.8	9778.64	7632.08
2928.78	0.993164	0.988278		3231.09	10914.3	9869.36	7658.43
2930.67	1	0.999695		3232.89	11045.8	10005.2	7735.93
2932.55	0.994041	1		3234.69	11292.1	10135.6	7773.13
2934.43	0.985292	0.997446		3236.49	11402.6	10431.5	7874.65
2936.31	0.96619	0.985104		3238.3	11592.6	10589.3	7928.61
2938.2	0.94352	0.968489		3240.1	11749.5	10710.4	8052.82
2940.08	0.908278	0.9372		3241.9	11983.1	10898.7	8108.54
2941.96	0.872165	0.905326		3243.7	12201.2	11048	8224.75
2943.84	0.835267	0.867419		3245.5	12367	11077.6	8288.8
2945.72	0.80048	0.829964		3247.3	12570.8	11236.1	8411.7
2947.6	0.766988	0.792079		3249.1	12884.9	11473.3	8492.26
2949.47	0.742952	0.761408		3250.9	13129.7	11650.3	8636.54
2951.35	0.716626	0.732082		3252.69	13323.8	11834	8737.71
2953.23	0.699747	0.710451		3254.49	13532.2	12008.3	8895.03
2955.11	0.681512	0.689839		3256.29	13635.1	12210.6	8998.78
2956.98	0.671834	0.677861		3258.09	13636.6	12429.3	9167.4
2958.86	0.656857	0.664099		3259.88	13762.7	12507.5	9274.37
2960.74	0.644498	0.653523		3261.68	13899.5	12675.5	9434.56
2962.61	0.631061	0.641435		3263.47	14039.4	12843.9	9541.41
2964.49	0.619216	0.628685		3265.27	14283	12987.1	9706.14
2966.36	0.601296	0.614337		3267.06	14533.3	13179.5	9800.62
2968.23	0.58848	0.601278		3268.86	14673.7	13380.7	9962.26
2970.11	0.567075	0.582924		3270.65	14731.1	13536.2	10045.1
2971.98	0.552758	0.568691		3272.44	14937.2	13839.8	10191
2973.85	0.532266	0.549971		3274.24	15001	13953.9	10251
2975.72	0.514569	0.532608		3276.03	15067.4	14049.5	10379.3
2977.59	0.493154	0.512145		3277.82	15210.6	14233.5	10436.4
2979.46	0.474484	0.494086		3279.61	15371.7	14402.8	10552.9
2981.33	0.452927	0.471255		3281.4	15462.1	14481	10620.3
2983.2	0.431026	0.45265		3283.19	15523.9	14575.1	10730.8
2985.07	0.405752	0.427727		3284.98	15701.6	14735.8	10746.6
2986.94	0.38315	0.405465		3286.77	15712.5	14602.7	10822.3
2988.81	0.358349	0.379728		3288.56	15836	14680.5	10831.6
2990.68	0.336954	0.357415		3290.35	15858.5	14758.2	10859.4
2992.54	0.313361	0.333315		3292.13	15902.9	14816.7	10842.9
2994.41	0.294658	0.312813		3293.92	15831.4	14705.2	10882
2996.28	0.2754	0.291447		3295.71	15904.3	14876.3	10870.6
2998.14	0.261817	0.275671		3297.49	15846.3	14821.2	10898
3000.01	0.245843	0.257907		3299.28	15818.7	14731	10863.3
3001.87	0.233855	0.245037		3301.07	15967.9	14818.9	10894.5
3003.74	0.220066	0.230773		3302.85	16064.6	14940.1	10852.8
3005.6	0.210044	0.220441		3304.64	16035.1	14887.6	10835
3007.46	0.198788	0.207667		3306.42	15983.9	14838.1	10781.4
3009.32	0.188688	0.199094		3308.2	15958.4	14712.3	10784.1
3011.19	0.178224	0.187316		3309.99	15806	14558.5	10716.4
3013.05	0.170423	0.181068		3311.77	15610.6	14473.3	10709
3014.91	0.160577	0.170262		3313.55	15473.8	14454.1	10646.7
3016.77	0.154538	0.163752		3315.33	15525.2	14371	10626.4
3018.63	0.14535	0.154894		3317.11	15430.4	14373.8	10528.6
3020.49	0.141222	0.1497		3318.89	15379.1	14304.7	10492.7
3022.35	0.136168	0.142269		3320.68	15285.1	14252.9	10396.6
3024.21	0.132491	0.13831		3322.45	15303.5	14155.1	10352.2
3026.07	0.127121	0.133038		3324.23	15084.6	14260.2	10258.3
3027.92	0.126553	0.131542		3326.01	15117	14282.9	10224.4
3029.78	0.124055	0.126986		3327.79	15088.3	14332.5	10125.9
3031.64	0.124346	0.127662		3329.57	15163	14362.2	10083.7
3033.49	0.123515	0.125267		3331.35	15148.3	14490	9989.88
3035.35	0.123809	0.125707		3333.12	15196.7	14537.5	9947.68
3037.2	0.123802	0.124131		3334.9	15186.2	14553.8	9849.13
3039.06	0.123006	0.124947		3336.68	15137.9	14524.5	9810.6
3040.91	0.122218	0.122915		3338.45	15042.1	14503.4	9738.96
3042.76	0.123766	0.123911		3340.23	14963.4	14451.8	9721.82
3044.62	0.122217	0.122778		3342	14950.4	14396.5	9644.15
3046.47	0.1261	0.125532		3343.78	14925.5	14486	9640.13
3048.32	0.128517	0.126205		3345.55	14875	14462.8	9547.69
3050.18	0.134144	0.132114		3347.32	15015.3	14491.6	9508.11
3052.03	0.137913	0.134801		3349.1	15041	14513.2	9421.72
3053.88	0.142326	0.140897		3350.87	15095.7	14559.3	9377.99
3055.73	0.142903	0.143227		3352.64	15057.1	14459.6	9282.93
3057.58	0.146374	0.147357		3354.41	15088.6	14483.8	9258.41
3059.43	0.144448	0.146466		3356.18	14951.4	14414.3	9172
3061.28	0.142464	0.146815		3357.95	14884.9	14364.4	9134.72
3063.12	0.137614	0.142152		3359.72	14852.5	14260.6	9042.05
3064.97	0.132406	0.138193		3361.49	14960.5	14250	8982.4
3066.82	0.124036	0.130842		3363.26	14932.1	14329	8903.25
3068.66	0.119084	0.125062		3365.03	15068.6	14303.2	8857.32
3070.51	0.109684	0.116097		3366.8	15143.1	14264	8766.71
3072.36	0.105218	0.110239		3368.57	15302.6	14297.8	8727.65
3074.2	0.0979653	0.101914		3370.33	15233.8	14289.9	8640.48
3076.05	0.0937986	0.0973498		3372.1	15265.6	14229.3	8573.56
3077.89	0.0880149	0.0912365		3373.87	15161.3	14266.7	8462.75
3079.74	0.0860326	0.0880551		3375.63	15194	14298	8403.79
3081.58	0.0819897	0.0830957		3377.4	15174.4	14269.2	8290.86
3083.42	0.0800441	0.0810045		3379.16	15232.1	14283.7	8236.37
3085.26	0.0771576	0.0767616		3380.93	15287.9	14265.5	8137.74
3087.11	0.0771157	0.0765628		3382.69	15335.5	14261.1	8107.43
3088.95	0.0733019	0.0728506		3384.46	15411.8	14287.4	8015.4
3090.79	0.0739692	0.0734673		3386.22	15384.8	14357	7990.68
3092.63	0.0710135	0.0700354		3387.98	15352.8	14363.2	7895.48
3094.47	0.0720618	0.0702569		3389.74	15365	14448.7	7868.47
3096.31	0.0696576	0.0680975		3391.51	15571.2	14446.7	7786.36
3098.15	0.0703426	0.0676027		3393.27	15463.5	14477.1	7748.52
3099.99	0.0678828	0.0655041		3395.03	15440.5	14326.1	7670.59
3101.82	0.0689436	0.0661783		3396.79	15513.9	14298.7	7653.67
3103.66	0.067352	0.0644397		3398.55	15697.4	14362.4	7565.7
3105.5	0.068204	0.0658341		3400.31	15643.7	14391.8	7542.27
3107.34	0.0673644	0.0643576		3402.07	15789.6	14440.1	7460.28
3109.17	0.068583	0.0656329		3403.82	15859.7	14556.1	7424.08
3111.01	0.0676038	0.0643554		3405.58	16012.2	14652.6	7348.45
3112.84	0.068282	0.0654214		3407.34	15851.2	14603.4	7323.44
3114.68	0.0676181	0.0638389		3409.1	15901.7	14654.4	7239.9
3116.51	0.0690846	0.0651525		3410.86	15836.2	14593.2	7208.3
3118.34	0.0664394	0.0630566		3412.61	15897.5	14607.5	7122.86
3120.18	0.0679265	0.0649919		3414.37	15811.4	14621	7091.17
3122.01	0.0666958	0.0628878		3416.12	15919.9	14585.9	7002.7
3123.84	0.0676966	0.0643594		3417.88	15847.8	14457.8	6950.53
3125.67	0.0662391	0.0631132		3419.63	16078.5	14501.8	6863.2
3127.5	0.0671027	0.0638289		3421.39	16163.8	14604.5	6818.51
3129.34	0.066057	0.0619598		3423.14	16253.2	14597.5	6731.95
3131.16	0.0671095	0.0633757		3424.89	16217.6	14624.3	6686.83
3132.99	0.0651264	0.0611968		3426.64	16267.5	14703.9	6597.01
3134.82	0.0669013	0.0629699		3428.4	16205.9	14733.5	6569.38
3136.65	0.065363	0.0614905		3430.15	16149	14675.2	6471.77
3138.48	0.0669882	0.0632079		3431.9	16107.9	14607.4	6414.25
3140.31	0.0654502	0.0614395		3433.65	16253.9	14615.9	6340.6
3142.14	0.0659422	0.0628667		3435.4	16248.3	14646.9	6319.07
3143.96	0.065199	0.0611326		3437.15	16241.4	14540.7	6231.21
3145.79	0.0673054	0.0634246		3438.9	16198.1	14479.5	6202.19
3147.61	0.0649029	0.0612806		3440.65	16223.3	14402.8	6136.85
3149.44	0.0666239	0.0634478		3442.4	16111.4	14361.7	6131.77
3151.27	0.0655019	0.0623494		3444.15	16105.2	14228.9	6041.56
3153.09	0.0670122	0.0639413		3445.89	16031.9	14145.6	6006.55
3154.91	0.0669037	0.0635218		3447.64	15909.9	14128.5	5934.27
3156.74	0.0687253	0.0650225		3449.39	15813.5	14034	5888.37
3158.56	0.0686678	0.0640185		3451.13	15788.2	14001.8	5759.94
3160.38	0.0698763	0.0662549		3452.88	15701.3	14049.6	5712.29
3162.2	0.0695892	0.0651956		3454.62	15822.9	14118.6	5612.92
3164.03	0.0708917	0.0676181		3456.37	15888	13947.6	5556.37
3165.85	0.0708371	0.067042		3458.11	15793.5	13916.6	5450.13
3167.67	0.072255	0.0691484		3459.86	15687.1	13733.9	5412.28
3169.49	0.0713643	0.068059		3461.6	15654.1	13604.7	5333.06
3171.31	0.0724452	0.0696788		3463.34	15357.1	13479.9	5291.12
3173.13	0.0716721	0.0685697		3465.09	15277.7	13429.6	5215.22
3174.95	0.0732959	0.0706342		3466.83	15284.8	13414.9	5187.86
3176.76	0.0723032	0.0691239		3468.57	15298.9	13361.3	5102.49
3178.58	0.0746307	0.071891		3470.31	15276.7	13219.9	5059.37
3180.4	0.0751708	0.0708914		3472.05	15284.7	13132	4968.08
3182.22	0.0762589	0.0733586		3473.79	15196.9	13097.7	4916.63
3184.03	0.0760336	0.0733717		3475.53	15079.7	12974	4828.11
3185.85	0.0786967	0.0750514		3477.27	14959	12874.5	4787.16
3187.66	0.0777577	0.0744186		3479.01	14781.1	12783.7	4699.61
3189.48	0.0801188	0.0768566		3480.75	14718.4	12626.5	4660.92
3191.29	0.079071	0.0759924		3482.49	14571.1	12515.3	4567.78
3193.11	0.0814296	0.0788505		3484.23	14485.1	12460.2	4521.63
3194.92	0.0816637	0.0781417		3485.96	14307.8	12373.5	4413.44
3196.73	0.0834857	0.0805108		3487.7	14253.9	12255.9	4360.59
3198.54	0.0832981	0.0806466		3489.44	14020.8	12121.3	4261.21
3200.36	0.0846634	0.0823939		3491.17	13882	11943.4	4225.42
3202.17	0.0844897	0.0815781		3492.91	13755	11763.1	4140.93
3203.98	0.0865735	0.0838014		3494.64	13689.1	11594.9	4111.4
3205.79	0.0850149	0.0821933		3496.38	13457.7	11496.4	4008.32
3207.6	0.087301	0.0849049		3498.11	13355.4	11396.4	3976.19
3209.41	0.0867594	0.0839532		3499.85	13157.1	11256.1	3882.13
3211.22	0.0886588	0.0860294		3501.58	13014.7	11157.8	3843.74
3213.03	0.0888992	0.0856568		3503.31	12798.4	11043	3757.73
3214.83	0.0897781	0.0874141		3505.04	12677.7	10898.2	3730.66
3216.64	0.0896112	0.0863579		3506.78	12462.4	10703.9	3645.7
3218.45	0.0905214	0.0885711		3508.51	12357.4	10599.3	3622.61
3220.26	0.0894661	0.0869232		3510.24	12113.6	10367.9	3530.52
3222.06	0.0907438	0.0893607		3511.97	11944.8	10180.3	3487.5
3223.87	0.0914235	0.0889228		3513.7	11783.8	10058.1	3401.59
3225.67	0.0926881	0.0908115		3515.43	11673	9974.35	3364.26
3227.48	0.0933117	0.0906765		3517.16	11615.9	9820.01	3274.36
3229.28	0.0950537	0.0924706		3518.89	11505.3	9723.17	3240.75
3231.09	0.0940632	0.0914931		3520.61	11362.8	9590.99	3174.88
3232.89	0.0957196	0.0940737		3522.34	11205.2	9442.39	3148.06
3234.69	0.0943664	0.0927256		3524.07	11030	9255.95	3065.8
3236.49	0.0978125	0.0953537		3525.8	10776.3	9156.1	3043.31
3238.3	0.0971435	0.0949966		3527.52	10632.9	9024.13	2962.55
3240.1	0.0991639	0.0974135		3529.25	10427.5	8895	2930.12
3241.9	0.099452	0.0975293		3530.97	10290.2	8725.44	2853.47
3243.7	0.100831	0.0998312		3532.7	10118.6	8585.56	2838.47
3245.5	0.101356	0.0993721		3534.42	9912.4	8387.39	2759.84
3247.3	0.104839	0.102055		3536.15	9671.15	8257.07	2741.79
3249.1	0.103684	0.101759		3537.87	9540.74	8101.99	2663.07
3250.9	0.107663	0.105062		3539.59	9294.92	8007.41	2652.48
3252.69	0.107548	0.105068		3541.32	9162.63	7922.41	2574.1
3254.49	0.110207	0.107835		3543.04	9044.66	7832.27	2555
3256.29	0.110887	0.10842		3544.76	8901.7	7762.87	2495.28
3258.09	0.112886	0.111115		3546.48	8691.96	7618.47	2488.16
3259.88	0.113585	0.111472		3548.21	8631.76	7444.47	2432.2
3261.68	0.116071	0.114808		3549.93	8479.16	7291.99	2426.78
3263.47	0.116927	0.114266		3551.65	8342.26	7157.29	2368.51
3265.27	0.119943	0.117998		3553.37	8226.19	6947.38	2360.06
3267.06	0.119974	0.117565		3555.09	8114.44	6823.4	2292.41
3268.86	0.122069	0.120874		3556.8	7988.48	6745.07	2264.7
3270.65	0.123064	0.121083		3558.52	7752.34	6590.24	2200.2
3272.44	0.125037	0.123519		3560.24	7597.97	6403.9	2187.66
3274.24	0.125456	0.122991		3561.96	7388.52	6344.7	2131.71
3276.03	0.127985	0.126183		3563.68	7262.07	6283.18	2124.61
3277.82	0.127192	0.125107		3565.39	7081.6	6143.07	2069.15
3279.61	0.129266	0.12816		3567.11	7018.24	6080.21	2065.71
3281.4	0.129144	0.127887		3568.82	6848.3	6027.03	1989.18
3283.19	0.131314	0.129844		3570.54	6714.33	5926.84	1969.44
3284.98	0.131008	0.130058		3572.26	6547.58	5801.23	1910.26
3286.77	0.13242	0.130852		3573.97	6415.37	5729.99	1902.67
3288.56	0.131978	0.129947		3575.68	6327.72	5591.86	1837.8
3290.35	0.132779	0.131894		3577.4	6193.03	5431.84	1837.89
3292.13	0.131874	0.130672		3579.11	6127.56	5292.67	1773.03
3293.92	0.132889	0.132029		3580.82	6086.86	5127.25	1769.18
3295.71	0.131448	0.130881		3582.53	5942.83	5079.48	1697.59
3297.49	0.133034	0.132356		3584.25	5805.46	5021.11	1691.16
3299.28	0.131734	0.131632		3585.96	5684.98	4953.29	1637.15
3301.07	0.13338	0.132391		3587.67	5543.18	4909.19	1645.61
3302.85	0.1308	0.130445		3589.38	5290.81	4828.96	1598.16
3304.64	0.132996	0.131859		3591.09	5142.46	4616.89	1601.62
3306.42	0.131	0.129375		3592.8	4984.27	4509.95	1541.37
3308.2	0.132292	0.130519		3594.51	4943.82	4352.88	1550.41
3309.99	0.129967	0.129694		3596.22	4845.33	4153.38	1484.04
3311.77	0.130839	0.130216		3597.93	4838.14	4128.33	1468.05
3313.55	0.129311	0.128533		3599.63	4724.56	4020.71	1413.69
3315.33	0.12996	0.129153		3601.34	4633.95	3865.26	1422.28
3317.11	0.128409	0.126648		3603.05	4505.24	3834.11	1370.53
3318.89	0.12819	0.127795		3604.76	4376.76	3773.06	1381.73
3320.68	0.125636	0.124848		3606.46	4185.84	3585.74	1331.2
3322.45	0.12678	0.126204		3608.17	4053.16	3532.91	1334.71
3324.23	0.124404	0.12369		3609.87	3941.8	3439.49	1270.93
3326.01	0.125616	0.124306		3611.58	3751.07	3284.33	1259.62
3327.79	0.123451	0.122386		3613.28	3616.51	3169.75	1204.71
3329.57	0.123722	0.122675		3614.99	3502.86	3097.3	1205.82
3331.35	0.121986	0.12025		3616.69	3462.81	2943.54	1165.02
3333.12	0.121883	0.120883		3618.39	3367.18	2924.75	1184.18
3334.9	0.119377	0.118754		3620.09	3360.21	2862.96	1131.14
3336.68	0.120174	0.11951		3621.8	3350.5	2728.97	1132.76
3338.45	0.119387	0.117024		3623.5	3277.87	2682.82	1076.63
3340.23	0.118628	0.118011		3625.2	3266.57	2635.84	1083.82
3342	0.11678	0.116499		3626.9	3201.57	2480.71	1019.01
3343.78	0.11851	0.116907		3628.6	3159.39	2388.38	1031.8
3345.55	0.115288	0.11495		3630.3	3089.4	2359.29	996.895
3347.32	0.116759	0.115802		3632	3135.23	2274.51	1016.53
3349.1	0.114709	0.112446		3633.7	3010.05	2166	966.887
3350.87	0.114297	0.113636		3635.4	2963.02	2103.53	982.167
3352.64	0.113084	0.111814		3637.1	2817.28	2073.69	924.452
3354.41	0.113942	0.112017		3638.8	2744.31	1964.5	915.472
3356.18	0.111806	0.110602		3640.49	2626.52	1886.82	872.211
3357.95	0.111161	0.11059		3642.19	2510.27	1804.93	875.079
3359.72	0.109972	0.108645		3643.89	2433.06	1731.85	849.542
3361.49	0.110695	0.10937		3645.58	2430.4	1623.22	865.097
3363.26	0.107593	0.106663		3647.28	2402.22	1599.8	831.019
3365.03	0.108671	0.107032		3648.97	2369.39	1578.01	842.544
3366.8	0.105888	0.105667		3650.67	2399.79	1509.15	791.778
3368.57	0.106551	0.105749		3652.36	2332.23	1437.31	780.976
3370.33	0.104769	0.103929		3654.06	2189.69	1419.97	747.785
3372.1	0.104509	0.103784		3655.75	2096.74	1369.21	752.113
3373.87	0.102051	0.101296		3657.44	2026.94	1227.15	719.259
3375.63	0.102384	0.10154		3659.14	1920.16	1159.83	741.152
3377.4	0.100746	0.099136		3660.83	1858.16	1140.11	708.983
3379.16	0.101633	0.100078		3662.52	1852.66	1077.53	719.726
3380.93	0.0986364	0.0974379		3664.21	1772.21	1008.94	674.432
3382.69	0.0983255	0.0978551		3665.9	1670.8	980.769	669.133
3384.46	0.0975823	0.0959586		3667.59	1597.62	972.207	628.798
3386.22	0.0977555	0.0969318		3669.28	1518.04	959.203	635.58
3387.98	0.0953529	0.09458		3670.97	1411.99	908.376	594.635
3389.74	0.095936	0.0953141		3672.66	1330.74	895.906	618.164
3391.51	0.093823	0.0923191		3674.35	1297.07	878.877	574.107
3393.27	0.0941574	0.0935515		3676.04	1210.03	862.649	584.546
3395.03	0.0923108	0.0915354		3677.73	1159.68	775.157	537.114
3396.79	0.0931107	0.0919542		3679.41	1147.81	725.265	554.047
3398.55	0.0926671	0.0907452		3681.1	1128.35	684.777	511.771
3400.31	0.0915628	0.0907091		3682.79	1030.99	636.659	540.302
3402.07	0.0890777	0.0882316		3684.47	1023.1	583.356	518.924
3403.82	0.0914686	0.090109		3686.16	971.088	594.374	538.812
3405.58	0.0881385	0.0872394		3687.84	926.629	597.346	499.74
3407.34	0.090302	0.0881846		3689.53	838.974	551.928	529.498
3409.1	0.0873356	0.0860811		3691.21	838.437	550.515	488.132
3410.86	0.0871036	0.0866009		3692.9	769.013	521.468	497.835
3412.61	0.0863763	0.0851688		3694.58	717.81	470.493	474.168
3414.37	0.0859702	0.0849919		3696.26	649.963	417.81	499.51
3416.12	0.084003	0.08297		3697.95	639.793	415.769	473.586
3417.88	0.0847636	0.0839018		3699.63	597.171	386.212	491.099
3419.63	0.082517	0.0811274		3701.31	579.107	374.708	453.841
3421.39	0.0827212	0.0815381		3702.99	570.579	363.173	475.6
3423.14	0.0810571	0.0797979		3704.67	551.362	369.114	447.054
3424.89	0.081214	0.0800331		3706.36	511.296	333.184	455.454
3426.64	0.0800022	0.0782944		3708.03	475.677	323.946	441.243
3428.4	0.0801497	0.0780213		3709.72	430.962	307.732	468.996
3430.15	0.0781517	0.0762025		3711.39	406.634	284.865	452.389
3431.9	0.0787666	0.0775		3713.07	394.547	270.792	471.499
3433.65	0.0763539	0.0741151		3714.75	343.319	272.026	446.445
3435.4	0.0764829	0.0747096		3716.43	324.069	230.066	468.764
3437.15	0.0752899	0.0730669		3718.11	318.038	216.038	444.082
3438.9	0.0747378	0.0736292		3719.78	280.289	184.841	464.377
3440.65	0.0733901	0.0718286		3721.46	251.479	151.216	436.589
3442.4	0.0738968	0.0714477		3723.14	236.723	135.576	462.422
3444.15	0.0722792	0.0700397		3724.81	200.879	133.895	444.467
3445.89	0.0726531	0.0719519		3726.49	183.608	150.321	472.533
3447.64	0.0703623	0.0682063		3728.16	163.949	164.009	439.481
3449.39	0.0711515	0.0689598		3729.84	129.447	153.06	472.959
3451.13	0.0687662	0.0669088		3731.51	128.539	138.693	440.148
3452.88	0.0690618	0.0672309		3733.19	121.199	140.926	447.831
3454.62	0.0668761	0.064776		3734.86	121.908	128.146	428.901
3456.37	0.0675354	0.0652189		3736.53	97.8924	121.703	452.925
3458.11	0.0656538	0.0630707		3738.2	100.004	140.738	437.942
3459.86	0.0659175	0.0630914		3739.88	89.8021	142.572	476.607
3461.6	0.0629345	0.0607925		3741.55	83.2569	131.41	463.955
3463.34	0.0644036	0.0618587		3743.22	48.6995	110.334	475.746
3465.09	0.0632701	0.0599334		3744.89	43.9094	127.894	449.401
3466.83	0.062885	0.0605246		3746.56	35.229	110.044	461.112
3468.57	0.0616544	0.0585102		3748.23	31.049	96.1063	434.885
3470.31	0.0613886	0.0584367		3749.9	18.0767	99.9285	450.562
3472.05	0.0595963	0.0566971		3751.57	20.1936	81.3679	445.296
3473.79	0.0596707	0.0569053		3753.24	24.0909	77.7908	486.689
3475.53	0.0571961	0.0544607		3754.91	17.8053	67.9035	464.298
3477.27	0.057605	0.0548237		3756.57	28.3034	63.8457	497.598
3479.01	0.0556278	0.0531225		3758.24	25.6885	64.9311	468.456
3480.75	0.0558491	0.0533712		3759.91	34.394	83.3434	480.657
3482.49	0.05459	0.0515107		3761.58	25.7067	69.0026	450.362
3484.23	0.0550455	0.0517894		3763.24	30.725	60.9937	476.385
3485.96	0.0529263	0.0493091		3764.91	6.75597	67.443	450.129
3487.7	0.0526123	0.0500467		3766.57	26.2633	65.5257	484.501
3489.44	0.0501632	0.0469703		3768.24	13.4578	53.8694	451.66
3491.17	0.0504208	0.0481067		3769.9	-5.65701	46.263	482.713
3492.91	0.049107	0.0457858		3771.57	-16.9788	57.44	448.029
3494.64	0.0496654	0.0461792		3773.23	-9.50207	39.229	456.648
3496.38	0.0477719	0.0443935		3774.89	-24.5088	32.656	435.82
3498.11	0.0483243	0.044639		3776.56	-35.3474	26.6305	467.124
3499.85	0.0455912	0.0421112		3778.22	-22.6385	24.7047	446.596
3501.58	0.0460297	0.0432846		3779.88	-34.2999	19.3116	469.816
3503.31	0.0439029	0.0407321		3781.54	-76.9536	23.1596	446.554
3505.04	0.0445356	0.0415042		3783.2	-60.3366	18.591	471.426
3506.78	0.0426648	0.0394635		3784.86	-55.931	39.9479	438.534
3508.51	0.0429568	0.0397286		3786.53	-46.1305	45.6136	451.829
3510.24	0.0414892	0.0381323		3788.18	-44.67	39.4958	440.867
3511.97	0.0415206	0.038442		3789.84	-30.7346	47.6662	464.793
3513.7	0.0398466	0.0360913		3791.5	-44.2545	51.1293	455.918
3515.43	0.0404646	0.0367096		3793.16	-43.0715	40.805	489.524
3517.16	0.0379913	0.0343551		3794.82	-79.3886	21.1148	462.366
3518.89	0.0389806	0.0351597		3796.48	-85.797	36.125	491.663
3520.61	0.0371745	0.0335018		3798.14	-70.0142	15.6436	468.699
3522.34	0.0370381	0.0338651		3799.79	-75.226	29.5922	479.217
3524.07	0.0359356	0.0325583		3801.45	-81.1991	16.7545	464.295
3525.8	0.0356381	0.0327831		3803.1	-40.2347	32.2499	494.841
3527.52	0.0337689	0.0305651		3804.76	-34.5624	17.7939	474.249
3529.25	0.0344437	0.0315617		3806.41	-27.4424	47.1195	503.574
3530.97	0.0329755	0.0292378		3808.07	-15.4005	30.1206	479.552
3532.7	0.0327568	0.0302732		3809.72	-10.9007	26.2272	516.162
3534.42	0.031397	0.028074		3811.38	-29.7307	21.0686	475.896
3536.15	0.0323328	0.0291935		3813.03	-23.7192	20.7579	496.203
3537.87	0.0300974	0.0272625		3814.69	-39.2659	1.78161	478.616
3539.59	0.0315096	0.0276543		3816.34	-33.3685	1.98473	504.106
3541.32	0.0296568	0.0259013		3817.99	-40.5367	37.2322	461.717
3543.04	0.0295795	0.0270207		3819.64	-31.0188	34.2771	510.045
3544.76	0.0282826	0.024425		3821.29	-33.751	49.6111	479.879
3546.48	0.0290498	0.0257537		3822.95	-20.603	74.2652	510.168
3548.21	0.0270721	0.0238779		3824.6	-42.5903	72.4251	484.192
3549.93	0.0275233	0.0247442		3826.25	-39.3377	64.7945	518.533
3551.65	0.0260645	0.0233267		3827.9	-64.8569	65.5986	480.2
3553.37	0.0264376	0.0239122		3829.55	-67.216	62.7824	510.447
3555.09	0.0250944	0.022263		3831.2	-75.3619	51.9263	485.297
3556.8	0.0254307	0.0231087		3832.84	-52.8608	54.9959	521.465
3558.52	0.0235474	0.0206487		3834.49	-71.1966	51.7864	488.12
3560.24	0.0243568	0.0217506		3836.14	-32.2808	58.8942	527.763
3561.96	0.0227816	0.0201498		3837.79	-30.5096	46.1963	494.54
3563.68	0.0236468	0.0212804		3839.43	-19.6578	48.866	516.619
3565.39	0.0225719	0.0197272		3841.08	-34.4344	48.9107	482.185
3567.11	0.0222248	0.0199493		3842.73	-8.60527	26.1965	509.737
3568.82	0.020792	0.0185064		3844.37	-35.2202	23.2321	488.432
3570.54	0.0221462	0.0197017		3846.02	-21.9066	35.7435	528.062
3572.26	0.0198581	0.0168041		3847.66	-37.2457	35.0113	503.457
3573.97	0.0204622	0.0183524		3849.31	-32.6318	26.4271	542.64
3575.68	0.0189779	0.0164955		3850.95	-44.4675	35.0817	503.786
3577.4	0.0202725	0.0175966		3852.59	-28.9848	38.1149	526.181
3579.11	0.0182532	0.0160851		3854.24	-31.0817	46.7357	502.573
3580.82	0.0189952	0.0165388		3855.88	-26.7431	55.0566	534.017
3582.53	0.0173457	0.0150966		3857.52	-28.2861	70.6913	520.188
3584.25	0.0180693	0.0159322		3859.16	-14.4708	82.0776	574.085
3585.96	0.0160553	0.0136739		3860.81	-16.0596	68.3978	553.198
3587.67	0.0174693	0.0151468		3862.45	0.0207255	44.294	562.355
3589.38	0.0151719	0.013281		3864.09	0	0	500
3591.09	0.0164748	0.0146968
3592.8	0.0148989	0.0131812
3594.51	0.0155018	0.0137515
3596.22	0.0139417	0.0116433
3597.93	0.0154942	0.0134844
3599.63	0.0127433	0.0111107
3601.34	0.0146098	0.0122869
3603.05	0.0125599	0.010673
3604.76	0.0134901	0.0118663
3606.46	0.0122167	0.0104889
3608.17	0.0126911	0.0112035
3609.87	0.0111904	0.00949601
3611.58	0.0121836	0.0104225
3613.28	0.00989499	0.00813546
3614.99	0.010415	0.00971194
3616.69	0.00984733	0.00824542
3618.39	0.0105609	0.00921442
3620.09	0.00934666	0.00808759
3621.8	0.0100011	0.00898241
3623.5	0.00773334	0.00676698
3625.2	0.00950728	0.00823827
3626.9	0.00751822	0.00592331
3628.6	0.00897861	0.00778956
3630.3	0.00697954	0.0057334
3632	0.00789126	0.00699204
3633.7	0.00685837	0.00611655
3635.4	0.00785252	0.0067835
3637.1	0.00612403	0.00531225
3638.8	0.00746501	0.00618042
3640.49	0.00587957	0.00399027
3642.19	0.00627406	0.0054327
3643.89	0.00489239	0.0042545
3645.58	0.00568827	0.00511548
3647.28	0.00564828	0.00439271
3648.97	0.00577058	0.00473699
3650.67	0.00423672	0.00341987
3652.36	0.00550292	0.00456244
3654.06	0.00315893	0.00233624
3655.75	0.00483193	0.00390541
3657.44	0.00359891	0.00261795
3659.14	0.00421807	0.00345159
3660.83	0.00358284	0.00283019
3662.52	0.00400971	0.00335456
3664.21	0.00218051	0.00196077
3665.9	0.00313964	0.00289397
3667.59	0.00142904	0.000946831
3669.28	0.0022665	0.00249346
3670.97	0.00189254	0.00109306
3672.66	0.00301684	0.00228423
3674.35	0.00128361	0.0010602
3676.04	0.00304272	0.00189231
3677.73	0.000972765	0.000153959
3679.41	0.00159778	0.00166926
3681.1	0.00105365	-0.000191253
3682.79	0.00113	0.00133933
3684.47	0.000677033	-0.000207207
3686.16	0.00110643	0.00134904
3687.84	-6.04614e-05	0.000223559
3689.53	0.00147541	0.000719935
3691.21	-0.000151007	-0.000471585
3692.9	0.0012035	0.00101361
3694.58	0.000243261	-0.000839634
3696.26	0.00113209	0.00101831
3697.95	-2.55446e-05	-0.00054178
3699.63	0.00147181	0.00070985
3701.31	0.00015155	-0.000333122
3702.99	0.00100791	0.000118703
3704.67	-0.00062014	-0.000917909
3706.36	0.00121278	0.000314189
3708.03	-0.000423962	-0.00111654
3709.72	0.00106168	0.0002852
3711.39	-0.000353931	-0.000811451
3713.07	0.000918497	0.00034834
3714.75	0.000237146	-0.000499777
3716.43	0.00040963	0.000286718
3718.11	-0.000650784	-0.00101331
3719.78	0.000646907	0.000486142
3721.46	-0.000544127	-0.00132892
3723.14	0.000190188	0.000503798
3724.81	-0.000395933	-0.00133813
3726.49	0.000623477	0.000124185
3728.16	0.000152748	-0.000630372
3729.84	0.000907405	0.000343903
3731.51	-0.00045988	-0.00120098
3733.19	0.000548977	0.000195799
3734.86	-0.00169845	-0.00158917
3736.53	0.000771368	-0.000161137
3738.2	-0.000507596	-0.000781204
3739.88	0.000614588	0.000190064
3741.55	-0.000301759	-0.000742447
3743.22	0.000497129	0.000512029
3744.89	-0.000365146	-0.00089715
3746.56	-0.000123195	-1.45299e-05
3748.23	-0.000505525	-0.0013024
3749.9	0.000368517	-8.76084e-05
3751.57	-0.0011329	-0.000906175
3753.24	0.000561331	7.15896e-05
3754.91	9.72294e-05	-0.000299115
3756.57	0.000320149	0.000661128
3758.24	-0.000197869	-0.00097226
3759.91	0.00106717	0.000827655
3761.58	-0.00090857	-0.00159874
3763.24	0.00130552	0.000214885
3764.91	-0.000646848	-0.000957719
3766.57	0.000182157	0.000182387
3768.24	-0.00068793	-0.000697379
3769.9	0.000890503	0.000273207
3771.57	-0.000917481	-0.00124508
3773.23	0.000868484	0.000441597
3774.89	-0.000818445	-0.00146819
3776.56	0.000104588	-9.70118e-05
3778.22	-0.000389031	-0.000921938
3779.88	0.000671763	0.000177085
3781.54	-0.000699668	-0.000485932
3783.2	3.48414e-05	-8.2923e-05
3784.86	-0.000976136	-0.00141454
3786.53	0.00050274	0.000230402
3788.18	-0.00088776	-0.0014993
3789.84	0.000302277	0.000283415
3791.5	-0.000713855	-0.000781611
3793.16	0.000712065	7.57823e-05
3794.82	7.59982e-05	-0.000428975
3796.48	0.000745297	0.000300946
3798.14	-0.000774891	-0.000949747
3799.79	0.000750206	0.00047427
3801.45	-0.000323158	-0.00116832
3803.1	0.000956657	0.000438786
3804.76	-0.000508187	-0.000622996
3806.41	0.00083682	0.000494869
3808.07	7.0022e-05	-0.000272794
3809.72	0.00133666	0.000431189
3811.38	-0.000478286	-0.000816284
3813.03	0.000930518	0.00118445
3814.69	-0.001188	-0.00144689
3816.34	0.000979955	0.000636397
3817.99	-0.00080473	-0.000712389
3819.64	8.62918e-05	0.000609165
3821.29	5.19371e-05	-0.000573369
3822.95	0.000833397	0.00101346
3824.6	0.000159403	-0.000853192
3826.25	0.000928205	0.00077242
3827.9	9.46705e-05	-0.000900778
3829.55	0.000629092	0.000832916
3831.2	-0.000101925	-0.000735301
3832.84	0.00131338	0.000576572
3834.49	0.000720823	-0.000210327
3836.14	0.00138678	0.00102276
3837.79	-0.00027089	-0.000655503
3839.43	0.00182697	0.00124434
3841.08	-0.000936049	-0.000991216
3842.73	0.00189103	0.000683236
3844.37	-0.000356503	-0.000646116
3846.02	0.00124738	0.000935977
3847.66	0.000343451	-9.32993e-05
3849.31	0.00173674	0.0011668
3850.95	2.37466e-05	-0.000516442
3852.59	0.00145435	0.00136728
3854.24	0.000247877	-0.000967483
3855.88	0.00162964	0.00130208
3857.52	0.00062253	-7.66374e-05
3859.16	0.00186798	0.00124396
3860.81	0.00158462	0.000565083
3862.45	0.00154976	0.00155997
3864.09	0	0

## Sheet: Figure 3
Figure 3a			Figure 3b						Figure 3e								Figure 3h								Figure 3j								Figure 3k -water abundance (%)				Figure 3k -water abundance (%)
Pure Water (%)	Ratio		Wavenumber/cm-1	x = 93 %	x = 88 %	x = 83 %	Single Cell		Wavenumber/cm-1	Single Cell	Pure Water * 83%	SC	Scaled Cell Dry Mass	Wavenumber/cm-1	Bio-interfacial Water		Wavenumber/cm-1	Single Cell	Pure Water	SC	Scaled Cell Dry Mass	Wavenumber/cm-1	Bio-interfacial Water		Wavenumber/cm-1	Single Cell	Pure Water	SC	Scaled Cell Dry Mass	Wavenumber/cm-1	Bio-interfacial Water		HeLa in PBS	Adding Sugar	Adding DI Water			HeLa in PBS	Adding Sugar	Adding DI Water
81	0.922192		2990.37	41743.3	40733.6	39723.9	41668.2		1000.55	6703.33	3638.44	2986.82	7038.72	2458.97	391.798		1000.55	7730.18	3335.97	4315.63	8046.81	2458.97	270.055		1000.55	6999.39	3226.38	3703.25	7981.24	2458.97	207.762		3.33	3.9	1.09		Mean	3.09621	4.2	0.935
81.5	0.927705		2992.24	41086.6	40039.5	38992.5	41079.2		1002.97	5892.53	3705.95	2107.07	5799.64	2460.98	371.067		1002.97	6815.57	3397.86	3337.67	6630.26	2460.98	252.305		1002.97	6181.54	3286.24	2824.25	6625.89	2460.98	176.712		3.41	4.31	0.75		Std	0.307695	0.211696	0.201784
82	0.933217		2994.11	40548.4	39464.4	38380.4	40624		1005.38	5134.68	3632.63	1424.11	4671.43	2462.99	377.226		1005.38	5874.66	3330.64	2465.56	5340.48	2462.99	323.201		1005.38	5526.36	3221.23	2235.49	5339.4	2462.99	232.124		3.14	4.09	1.36
82.5	0.938729		2995.98	40178.7	39056	37933.4	40414.8		1007.79	4936.17	3595.84	1263.18	4309.09	2465	346.179		1007.79	5605.77	3296.91	2231.2	4926.24	2465	301.778		1007.79	5424.07	3188.6	2166.53	4880.45	2465	201.545		3.55	4.66	0.85
83	0.944241		2997.85	39876.5	38716.8	37557	40215		1010.2	4745.93	3597.77	1070.97	3915.25	2467.01	345.9		1010.2	5369	3298.68	1992.62	4475.99	2467.01	301.189		1010.2	5187.07	3190.31	1927.77	4431.48	2467.01	248.812		2.95	4.18	0.9
83.5	0.949752		2999.72	39666.6	38469.8	37273	40112		1012.6	4740.63	3631.25	1031.48	3782.58	2469.01	319.18		1012.6	5370.74	3329.38	1962.94	4324.33	2469.01	293.909		1012.6	5498.22	3220	2208.59	4272.25	2469.01	223.575		3.28	4.45	0.77
84	0.955262		3001.59	39508.7	38274.8	37041	39929.8		1015.01	4893.28	3575.09	1241.49	3932.44	2471.02	318.64		1015.01	5806.84	3277.88	2451.75	4495.64	2471.02	277.955		1015.01	5986.45	3170.2	2747.71	4353.62	2471.02	247.543		3.27	4.36	0.71
84.5	0.960772		3003.45	39455.6	38182.3	36909.1	39760		1017.42	5610.32	3666.94	1864.7	4341.31	2473.03	299.863		1017.42	6259.34	3362.1	2818.05	4963.07	2473.03	224.879		1017.42	6730.32	3251.65	3408.36	4789.27	2473.03	207.488		2.73	4.36	0.89
85	0.966281		3005.32	39380.9	38070.9	36761	39517		1019.82	6081.6	3592.52	2412	4750.66	2475.03	335.871		1019.82	6704.04	3293.86	3332.6	5431.06	2475.03	272.354		1019.82	7118.27	3185.65	3863.74	5187.55	2475.03	237.871		2.93	4.08	1.13
85.5	0.971635		3007.19	39411	38061.3	36711.7	39328.2		1022.23	6659.81	3542.44	3041.37	5245.01	2477.04	322.281		1022.23	7481.79	3247.95	4157.34	5996.2	2477.04	246.724		1022.23	7403.21	3141.25	4194.04	5725.18	2477.04	201.875		2.45	4.04	0.9
86	0.976505		3009.06	39464.6	38075	36685.5	39014.4		1024.63	6670.64	3538.57	3056.16	5278.2	2479.05	366.805		1024.63	7441.67	3244.4	4120.86	6034.15	2479.05	305.804		1024.63	7463.21	3137.81	4257.55	5793.43	2479.05	252.337		2.51	4.09
86.5	0.980887		3010.92	39585.6	38155.1	36724.6	38790.6		1027.04	6586.4	3592.79	2916.52	5422.97	2481.05	392.046		1027.04	7080.87	3294.12	3709.16	6199.65	2481.05	324.332		1027.04	7347.37	3185.9	4092.59	5865.95	2481.05	234.369		2.58	4.24
87	0.984802		3012.79	39718.6	38248.1	36777.5	38552.8		1029.44	6601.91	3470.51	3056.94	5236.47	2483.05	412.188		1029.44	7166.79	3181.99	3909.85	5986.44	2483.05	350.637		1029.44	7346.52	3077.46	4202.52	5689.3	2483.05	250.179		2.69	3.91
87.5	0.987247		3014.65	39946.9	38434.5	36922	38383.4		1031.85	6783.39	3510.07	3198.01	5199.29	2485.06	389.888		1031.85	7423.14	3218.27	4129.06	5943.94	2485.06	339.578		1031.85	7488.54	3112.54	4308.7	5648.21	2485.06	229.292		2.72	4.13
88	0.987482		3016.52	40235	38679.7	37124.5	38261		1034.25	7037.25	3442.84	3520.55	5169.04	2487.06	415.465		1034.25	7431.28	3156.63	4200.3	5909.35	2487.06	359.433		1034.25	7810.07	3052.93	4691.13	5502.27	2487.06	251.074		2.83
88.5	0.986925		3018.38	40599.9	39002	37404.1	38375.8		1036.65	7327.68	3541.89	3709.8	5180.97	2489.06	379.94		1036.65	7743.4	3247.44	4419.46	5922.99	2489.06	334.705		1036.65	7836.9	3140.76	4628.24	5551.97	2489.06	221.667		2.68
89	0.985359		3020.25	41060.5	39418	37775.5	38592		1039.05	7103.9	3453.08	3576.73	5019.46	2491.07	379.039		1039.05	7387.55	3166.01	4146.96	5738.35	2491.07	337.22		1039.05	7555.58	3062.01	4427.36	5427.89	2491.07	229.351		2.8
89.5	0.982551		3022.11	41642.4	39953.1	38263.8	39042		1041.45	6894.76	3452.52	3368.16	5151.88	2493.07	373.344		1041.45	7385.09	3165.51	4145.02	5889.74	2493.07	310.39		1041.45	7398.23	3061.51	4270.52	5556.67	2493.07	193.976		2.64
90	0.978512		3023.97	42274.2	40538.4	38802.6	39576.2		1043.85	6397.86	3434.54	2889.63	4871.56	2495.07	379.733		1043.85	7094.97	3149.02	3871.78	5569.27	2495.07	321.94		1043.85	6924.56	3045.57	3813.14	5317.42	2495.07	216.176		2.52
90.5	0.973031		3025.84	42951.3	41170.2	39389.1	40279.4		1046.25	6406.49	3417.94	2915.21	4933.54	2497.07	379.59		1046.25	6944.98	3133.8	3737.37	5640.12	2497.07	311.341		1046.25	7197.03	3030.85	4100.65	5363.41	2497.07	204.449		2.34
91	0.967517		3027.7	43675.6	41848.6	40021.5	41062.8		1048.65	6412.07	3400.51	2938.61	4770.35	2499.07	397.821		1048.65	6951.27	3117.82	3760.02	5453.56	2499.07	323.122		1048.65	6880.42	3015.39	3799.83	5180.43	2499.07	221.521		3.54683
91.5	0.962003		3029.56	44476.2	42601.3	40726.4	41942.6		1051.05	6395.64	3443.39	2878.36	4865.01	2501.07	377.938		1051.05	6992.19	3157.14	3760.69	5561.78	2501.07	321.862		1051.05	6714.3	3053.42	3594.86	5170.06	2501.07	225.786		3.54344
92	0.956488		3031.42	45242.1	43322.3	41402.4	42727		1053.44	6660.32	3376.99	3210.88	4883.07	2503.07	376.495		1053.44	6980.35	3096.26	3811.17	5582.43	2503.07	359.871		1053.44	6933.41	2994.54	3874.12	5125.99	2503.07	278.36		3.50126
92.5	0.950974		3033.28	46110.9	44142.2	42173.5	43606		1055.84	6630.58	3362.05	3196.39	5020.7	2505.06	369.645		1055.84	7458.62	3082.56	4303.45	5739.76	2505.06	323.708		1055.84	7002.42	2981.29	3956.66	5181.71	2505.06	259.47		3.33101
93	0.94546		3035.14	47021.2	45002.6	42984	44435.8		1058.23	6688.23	3327.47	3289.37	4932.36	2507.06	375.924		1058.23	7202.67	3050.85	4079.96	5638.77	2507.06	349.383		1058.23	7043.19	2950.62	4028.77	5079.74	2507.06	273.516		3.5653
93.5	0.939946		3037	48020.1	45948.7	43877.4	45237		1060.63	6818.52	3369.25	3376.99	5052.45	2509.06	361.128		1060.63	7484.72	3089.15	4322.8	5776.07	2509.06	327.974		1060.63	7219.33	2987.67	4167.06	5184.89	2509.06	259.339		3.27673
94	0.934431		3038.86	48989.6	46869.3	44749	46023.8		1063.02	6690.89	3330.79	3288.64	4972.4	2511.05	382.071		1063.02	7347.12	3053.89	4221.29	5684.55	2511.05	338.246		1063.02	7417.1	2953.57	4399.67	5037.3	2511.05	267.307		3.31499
94.5	0.928917		3040.72	50105.7	47931	45756.3	46934.6		1065.42	7166.28	3405.77	3687.44	5185.38	2513.05	385.683		1065.42	7663.84	3122.64	4467.65	5928.03	2513.05	319.858		1065.42	7692.45	3020.05	4607.1	5279.49	2513.05	249.125		3.55318
95	0.923403		3042.58	51229.2	49001.8	46774.5	47856		1067.81	7364.31	3332.17	3960.65	5300.56	2515.05	390.412		1067.81	7924.01	3055.16	4796.89	6059.7	2515.05	337.195		1067.81	7903.22	2954.79	4884.54	5371.97	2515.05	284.384		3.20811
			3044.43	52413.8	50132.2	47850.6	48899.2		1070.2	7728.63	3326.92	4330.33	5585.37	2517.04	375.199		1070.2	8380.17	3050.34	5257.98	6385.31	2517.04	317.449		1070.2	8245.21	2950.13	5231.29	5662.42	2517.04	286.287		3.20138
			3046.29	53610.5	51274.6	48938.6	50036.8		1072.59	7899.54	3282.65	4546.46	5716.08	2519.03	379.443		1072.59	8558.14	3009.76	5477.49	6534.74	2519.03	320.028		1072.59	8478.18	2910.88	5504.36	5801.52	2519.03	323.537		3.30441
			3048.15	54887.6	52492.4	50097.1	51183.6		1074.98	8293.38	3302.85	4919.67	5969.02	2521.03	356.184		1074.98	8949.01	3028.27	5849.41	6823.91	2521.03	309.793		1074.98	8360.58	2928.79	5368.47	6045.91	2521.03	327.596		3.22612
			3050.01	56071.2	53619.4	51167.7	52322.6		1077.38	8189.64	3285.69	4833.45	5874.58	2523.02	354.335		1077.38	8794.52	3012.55	5711.02	6715.94	2523.02	335.046		1077.38	8561.54	2913.58	5584.96	6022.34	2523.02	336.569		3.27514
			3051.86	57215.6	54706	52196.3	53523.8		1079.76	8149.36	3243.64	4836.12	6090.86	2525.01	354.554		1079.76	8765.79	2973.99	5721.75	6963.2	2525.01	335.367		1079.76	8543.89	2876.29	5605.41	6295.59	2525.01	316.06		3.21485
			3053.72	58257.9	55691.3	53124.6	54559.2		1082.15	8077.75	3199.37	4809.73	5979.5	2527.01	395.531		1082.15	8646.42	2933.4	5643.93	6835.89	2527.01	375.649		1082.15	8654.49	2837.03	5756.12	6269.88	2527.01	346.062		3.1318
			3055.57	59239	56613.4	53987.7	55455.8		1084.54	7991.41	3205.46	4717.18	6099.99	2529	399.196		1084.54	8781.99	2938.98	5773.78	6973.63	2529	357.541		1084.54	8540.39	2842.43	5636.5	6453	2529	320.622		3.02594
			3057.43	60105	57421.1	54737.2	56287.8		1086.93	7601.11	3209.89	4322.36	6061.59	2530.99	435.956		1086.93	8344.59	2943.04	5332.23	6929.74	2530.99	388.067		1086.93	8550.46	2846.36	5642.56	6528.72	2530.99	325.069		3.08365
			3059.28	60978.8	58231.3	55483.7	57126.8		1089.32	7722.32	3124.12	4531.17	6250.73	2532.98	432.28		1089.32	8437.12	2864.4	5505.24	7145.97	2532.98	378.117		1089.32	8368.69	2770.3	5538.49	6745.19	2532.98	339.682		2.92
			3061.13	61796.6	58984.1	56171.7	57733.4		1091.7	7407.65	3089.26	4252.11	6192.07	2534.97	436.161		1091.7	8028.25	2832.44	5129.09	7078.9	2534.97	403.209		1091.7	8246.96	2739.39	5448.34	6730.4	2534.97	371.597		3.31
			3062.99	62601.8	59722	56842.3	58382		1094.09	7129.24	3120.52	3941.77	6388.52	2536.96	419.399		1094.09	7742.64	2861.11	4814.14	7303.48	2536.96	392.396		1094.09	7714.62	2767.11	4887.67	6880.56	2536.96	381.187		3.19
			3064.84	63415.4	60466.1	57516.8	59028.8		1096.47	7028.69	3053.02	3910.17	6071.97	2538.95	442.709		1096.47	7157.38	2799.21	4292.23	6941.6	2538.95	452.384		1096.47	7184.93	2707.25	4419.14	6584.51	2538.95	418.829		3.22
			3066.69	64227.5	61208.3	58189	59761.6		1098.86	6479.09	2998.79	3415.96	6111.98	2540.94	411.943		1098.86	7153	2749.49	4338.75	6987.35	2540.94	429.481		1098.86	6919.42	2659.17	4202.75	6540.67	2540.94	431.89		3.35
			3068.54	65063.4	61973.5	58883.6	60375.8		1101.24	6259.21	2947.33	3248.65	5661.61	2542.93	443.376		1101.24	6683.78	2702.31	3917.82	6472.47	2542.93	456.584		1101.24	6495.88	2613.54	3825.84	6050.54	2542.93	490.278		2.99
			3070.39	65984.1	62820.4	59656.8	61111.4		1103.62	6161.64	2948.71	3149.67	5646.26	2544.91	460.986		1103.62	6688.86	2703.58	3921.59	6454.92	2544.91	475.387		1103.62	6607.91	2614.76	3936.62	5942.06	2544.91	515.758		3.24
			3072.24	66948.4	63710.8	60473.2	61903.2		1106.01	6189.59	2946.22	3180.15	5316.65	2546.9	476.176		1106.01	6549.26	2701.3	3784.34	6078.11	2546.9	527.549		1106.01	6444.83	2612.55	3775.79	5527.24	2546.9	527.342		3.24
			3074.09	67977.4	64664.7	61352.1	62887.4		1108.39	6374.71	2933.5	3378.27	5306.95	2548.89	491.694		1108.39	6612.77	2689.63	3859.79	6067.01	2548.89	533.731		1108.39	6627.63	2601.27	3970.12	5440.78	2548.89	532.943		2.69
			3075.94	69148.1	65755.2	62362.4	63816.2		1110.77	6574.36	2830.02	3683.61	5313.7	2550.88	547.825		1110.77	6707	2594.76	4051.12	6074.73	2550.88	611.231		1110.77	7115.34	2509.51	4551.57	5392.36	2550.88	590.537		2.95
			3077.79	70399.2	66924.3	63449.4	64931.2		1113.15	7144.2	2899.74	4182.24	5526.3	2552.86	557.512		1113.15	7413.19	2658.68	4691.89	6317.78	2552.86	634.45		1113.15	7590.84	2571.34	4963.9	5580.74	2552.86	569.423		3.31
			3079.64	71679.2	68122.8	64566.4	66056.2		1115.53	7373.41	2810.66	4502.45	5720.21	2554.84	597.305		1115.53	7738.79	2577	5101.09	6539.46	2554.84	667.098		1115.53	7823.1	2492.34	5276.87	5735.54	2554.84	604.588		3.17
			3081.49	73044.4	69403.9	65763.3	67294.4		1117.91	7605.11	2847.73	4696.28	5985.98	2556.83	614.214		1117.91	7946.46	2610.99	5273.97	6843.3	2556.83	671.809		1117.91	7678.21	2525.22	5098.4	6008.07	2556.83	616.41		3.22
			3083.34	74432.3	70707.9	66983.6	68443.4		1120.28	7305.15	2757.26	4488.73	5857.56	2558.81	648.105		1120.28	7772.07	2528.04	5184.49	6696.49	2558.81	708.703		1120.28	7098.07	2444.99	4600.21	5835.36	2558.81	671.209		3.43
			3085.19	75882.2	72072.1	68262	69682.8		1122.66	6908.21	2840.26	4007.01	5630.46	2560.8	695.175		1122.66	7169.88	2604.14	4504.4	6436.86	2560.8	729.201		1122.66	6377.4	2518.59	3804.35	5620.45	2560.8	667.241		3.15
			3087.03	77284	73391.7	69499.4	70922		1125.04	6091.13	2761.96	3269.91	5024.97	2562.78	737.783		1125.04	6145.1	2532.35	3553.09	5744.65	2562.78	769.642		1125.04	5785.83	2449.16	3283.72	5010.27	2562.78	710.593		3.09
			3088.88	78735.8	74759.4	70783.1	72222.6		1127.41	5467.74	2761.69	2646.8	4389.75	2564.76	774.162		1127.41	5640.15	2532.1	3048.41	5018.45	2564.76	788.054		1127.41	5166.77	2448.92	2664.9	4392.07	2564.76	709.601		3.25
			3090.73	80171.1	76112.4	72053.7	73554.4		1129.79	5009.23	2711.06	2240.01	3689.93	2566.74	824.568		1129.79	4903.13	2485.68	2358.9	4218.4	2566.74	819.026		1129.79	4347.38	2404.02	1891.38	3665.6	2566.74	767.668		2.9
			3092.57	81690.7	77545.9	73401.1	74965		1132.16	4544.2	2645.21	1842.24	3475.53	2568.72	857.448		1132.16	4484.65	2425.31	2002.22	3973.3	2568.72	843.402		1132.16	4435.14	2345.63	2038.8	3433.48	2568.72	758.998		3.09
			3094.42	83217	78986.4	74755.8	76418.8		1134.54	4274.18	2629.16	1588.61	3099.86	2570.71	892.481		1134.54	4263.9	2410.59	1796.53	3543.82	2570.71	849.403		1134.54	4157.74	2331.4	1775.93	3037.93	2570.71	794.046		3.12
			3096.26	84817.9	80498.3	76178.7	77901.8		1136.91	4417.85	2609.76	1752.1	3121.81	2572.69	906.272		1136.91	4480.98	2392.8	2031.82	3568.92	2572.69	851.918		1136.91	4443.23	2314.19	2079	3092.9	2572.69	785.287
			3098.11	86499	82086.7	77674.5	79482.4		1139.29	4348.52	2596.91	1695.89	3158.79	2574.67	945.928		1139.29	4541.4	2381.02	2104.3	3611.19	2574.67	856.832		1139.29	4559.94	2302.8	2207.35	3133.2	2574.67	800.939
			3099.95	88282.4	83772.6	79262.9	81082.8		1141.66	4793.53	2558.02	2180.63	3518.22	2576.64	943.66		1141.66	4774.7	2345.36	2374.1	4022.1	2576.64	852.747		1141.66	4899.32	2268.31	2581.96	3446.12	2576.64	767.862
			3101.79	90081.4	85473.7	80866	82699.4		1144.03	4902.27	2539.59	2308.19	3573.32	2578.62	936.092		1144.03	4963.01	2328.47	2579.7	4085.09	2578.62	838.084		1144.03	5232.49	2251.98	2931.82	3592.71	2578.62	765.89
			3103.64	91917.7	87210.4	82503.1	84337.4		1146.4	5129.69	2551.69	2523.25	3953.85	2580.6	887.157		1146.4	5509.03	2339.56	3114.36	4520.12	2580.6	791.399		1146.4	5493.6	2262.7	3181.97	3992.08	2580.6	690.327
			3105.48	93763.1	88955.8	84148.4	85968.4		1148.77	5247.57	2481.86	2712.45	4013.33	2582.58	874.777		1148.77	5490.94	2275.54	3161.8	4588.12	2582.58	746.936		1148.77	5483.18	2200.78	3234.81	4036.67	2582.58	650.268
			3107.32	95631.8	90723.3	85814.7	87600.2		1151.14	5323.88	2457.34	2813.82	4054.79	2584.56	798.53		1151.14	5632.15	2253.05	3326.02	4635.52	2584.56	680.895		1151.14	5451.11	2179.04	3224.96	4159.52	2584.56	570.335
			3109.16	97493.9	92484.4	87474.9	89237.4		1153.51	5269.15	2450.92	2765.64	3982.89	2586.53	753.744		1153.51	5638.9	2247.17	3338.8	4553.33	2586.53	639.926		1153.51	5407.01	2173.35	3186.67	4096.89	2586.53	530.591
			3111	99351.6	94241.4	89131.2	90955.2		1155.88	5427.26	2429.48	2945.66	4103.21	2588.51	690.807		1155.88	5603.09	2227.51	3323.11	4690.87	2588.51	558.229		1155.88	5769.23	2154.33	3568.32	4252.23	2588.51	455.685
			3112.84	101189	95979.5	90769.7	92655.6		1158.24	5426.95	2382.04	2993.8	4041.4	2590.48	654.932		1158.24	5771.03	2184.02	3535.56	4620.21	2590.48	526.744		1158.24	5880.52	2112.27	3722.58	4241.23	2590.48	465.883
			3114.68	103036	97726.1	92416.1	94453.8		1160.61	5584.93	2395.97	3137.56	4338.48	2592.46	589.813		1160.61	6181.14	2196.79	3932.61	4959.84	2592.46	463.509		1160.61	6422.53	2124.62	4251.97	4632.67	2592.46	414.937
			3116.52	104916	99504.2	94092.4	96162.4		1162.98	5781.02	2330.65	3400.37	4563.63	2594.43	587.097		1162.98	6570.47	2136.9	4383.24	5217.23	2594.43	479.263		1162.98	6603.96	2066.7	4492.57	4902.18	2594.43	412.979
			3118.36	106794	101280	95766.4	97901.4		1165.34	6091.03	2366.36	3673.9	4747.9	2596.41	530.46		1165.34	6646.9	2169.64	4426.16	5427.9	2596.41	424.216		1165.34	6677.92	2098.36	4534.19	5175.68	2596.41	350.578
			3120.2	108724	103106	97487.5	99639.6		1167.71	5956.78	2304.42	3602.91	4732.48	2598.38	519.463		1167.71	6621.88	2112.85	4459.26	5410.27	2598.38	437.06		1167.71	6663.88	2043.44	4576.26	5186.72	2598.38	351.006
			3122.04	110723	104996	99269.3	101418		1170.07	5906.92	2320.46	3536.67	4744.95	2600.35	481.151		1170.07	6543.25	2127.56	4365.57	5424.53	2600.35	419.799		1170.07	6430.48	2057.66	4328.32	5264.28	2600.35	291.419
			3123.88	112706	106872	101038	103190		1172.44	5783.02	2291.39	3442.47	4649.17	2602.33	481.933		1172.44	6516.5	2100.9	4366.11	5315.03	2602.33	449.853		1172.44	6412.24	2031.88	4336.43	5176.7	2602.33	310.663
			3125.71	114748	108803	102859	105150		1174.8	5823.99	2283.76	3491.23	4592.82	2604.3	421.961		1174.8	6536.56	2093.91	4393.33	5250.61	2604.3	399.13		1174.8	6378.33	2025.12	4309.42	5156.29	2604.3	273.569
			3127.55	116845	110787	104729	107067		1177.16	5690.03	2193.75	3449.22	4508.83	2606.27	440.503		1177.16	6249.04	2011.38	4190.28	5154.59	2606.27	415.843		1177.16	6217.59	1945.3	4230.23	5040.8	2606.27	293.273
			3129.39	118961	112789	106617	109001		1179.52	5719.59	2223.56	3448.33	4711.85	2608.24	403.535		1179.52	6460.38	2038.71	4373.65	5386.69	2608.24	366.114		1179.52	6554.46	1971.73	4540.1	5248.81	2608.24	258.372
			3131.22	121010	114728	108445	110953		1181.88	5881.01	2198.06	3635.79	4723.7	2610.21	392.152		1181.88	6520.4	2015.33	4457.59	5400.23	2610.21	348.952		1181.88	6682.57	1949.12	4691.3	5248.46	2610.21	272.408
			3133.06	123183	116784	110385	113018		1184.24	6266.47	2220.92	3997.91	5080.82	2612.18	384.204		1184.24	6908.85	2036.29	4824.61	5808.49	2612.18	312.902		1184.24	7090.6	1969.39	5078.63	5594.29	2612.18	247.266
			3134.89	125306	118793	112280	114886		1186.61	6482.51	2137.97	4298.66	5167.72	2614.15	388.444		1186.61	7246.35	1960.24	5239.94	5907.84	2614.15	309.754		1186.61	7395.98	1895.84	5459.15	5767.77	2614.15	254.478
			3136.73	127432	120805	114178	116861		1188.96	6696.03	2173.7	4475.69	5543.81	2616.12	389.592		1188.96	7653.84	1993	5613.9	6337.8	2616.12	288.611		1188.96	8043.17	1927.53	6073.97	6234.85	2616.12	250.542
			3138.56	129571	122830	116089	118760		1191.32	7287.83	2140.02	5101.9	6000.22	2618.09	425.587		1191.32	8310.59	1962.11	6302.26	6859.58	2618.09	316.787		1191.32	8758.63	1897.65	6819.95	6704.04	2618.09	271.606
			3140.39	131826	124964	118103	120800		1193.68	7763.18	2168.79	5547.86	6656.63	2620.05	439.214		1193.68	9149.64	1988.49	7114.31	7609.99	2620.05	319.804		1193.68	9584.73	1923.17	7619.98	7471.45	2620.05	268.314
			3142.23	133998	127021	120043	122687		1196.04	8415.57	2105.99	6264.4	7143.53	2622.02	422.653		1196.04	9893.75	1930.91	7917.36	8166.63	2622.02	334.436		1196.04	10106.1	1867.48	8198.27	8021.76	2622.02	281.004
			3144.06	136221	129125	122029	124806		1198.39	8966.7	2081.09	6840.96	7770.85	2623.99	410.977		1198.39	10223.8	1908.08	8270.76	8883.79	2623.99	321.981		1198.39	10676.1	1845.4	8790.84	8720.11	2623.99	277.022
			3145.89	138433	131220	124007	126840		1200.75	9210.89	2059.78	7106.91	7963.28	2625.95	376.865		1200.75	10445.8	1888.55	8512.77	9103.79	2625.95	333.915		1200.75	10568.3	1826.51	8702.27	8984.08	2625.95	292.434
			3147.72	140738	133403	126068	129021		1203.1	9200.56	2092.15	7063.52	8184.62	2627.92	366.102		1203.1	10536.1	1918.23	8572.67	9356.82	2627.92	323.339		1203.1	10394.9	1855.21	8499.55	9172.69	2627.92	279.885
			3149.55	142998	135543	128088	131121		1205.46	9126	2061.17	7020.61	8085.86	2629.89	364.75		1205.46	10263.6	1889.82	8329.23	9243.92	2629.89	335.392		1205.46	10545.6	1827.73	8678.39	9068.41	2629.89	266.818
			3151.39	145316	137738	130161	133315		1207.81	9176.25	2065.59	7066.34	8187.04	2631.85	370.884		1207.81	10432.2	1893.88	8493.72	9359.59	2631.85	321.257		1207.81	10748.7	1831.66	8877.43	9177.99	2631.85	225.804
			3153.22	147649	139949	132248	135442		1210.16	9224.94	1966.82	7215.92	8272.33	2633.81	395.347		1210.16	10543.8	1803.32	8698.03	9457.1	2633.81	338.982		1210.16	11228.9	1744.07	9447.1	9214.77	2633.81	229.01
			3155.05	149951	142129	134307	137688		1212.52	9745.33	2026.31	7675.55	8652.79	2635.78	428.096		1212.52	10995.1	1857.85	9093.45	9892.04	2635.78	332.694		1212.52	11596.4	1796.82	9760.68	9618.61	2635.78	224.222
			3156.87	152179	144240	136300	139844		1214.87	10008.9	1916.19	8051.55	8868.31	2637.74	439.553		1214.87	11506.9	1756.9	9708.62	10138.4	2637.74	353.838		1214.87	12100.2	1699.18	10364.3	9848.6	2637.74	227.805
			3158.7	154383	146327	138272	141969		1217.22	10575.4	1993.66	8538.93	9554.88	2639.7	452.391		1217.22	12072.4	1827.92	10201.4	10923.3	2639.7	348.677		1217.22	12887.5	1767.87	11081.4	10537.5	2639.7	224.479
			3160.53	156480	148314	140148	144008		1219.57	10949.6	1911.21	8997.42	9897.14	2641.66	465.576		1219.57	12688	1752.33	10894.4	11314.6	2641.66	374.958		1219.57	13557.4	1694.76	11826	11008.9	2641.66	257.603
			3162.36	158510	150238	141965	145874		1221.92	11587.3	1980.38	9564.42	10490.1	2643.63	449.286		1221.92	13604.3	1815.75	11745.8	11992.5	2643.63	360.35		1221.92	14200.8	1756.1	12406.7	11677.5	2643.63	258.333
			3164.19	160489	152112	143735	147730		1224.27	12024.7	1935.28	10047.9	10795	2645.59	437.493		1224.27	13783.5	1774.4	11967.3	12341.1	2645.59	343.84		1224.27	14734.4	1716.11	12981.1	12050.7	2645.59	243.427
			3166.01	162463	153982	145501	149616		1226.62	12368.5	1954.93	10371.6	11311.4	2647.55	415.706		1226.62	14341	1792.41	12506.4	12931.4	2647.55	313.433		1226.62	15185.9	1733.53	13414.9	12647.5	2647.55	230.449
			3167.84	164334	155754	147175	151489		1228.96	12485.3	1919.51	10524.6	11435.8	2649.51	420.551		1228.96	14624.1	1759.94	12822.7	13073.7	2649.51	333.145		1228.96	15612.1	1702.12	13873.2	12809.8	2649.51	252.845
			3169.67	166353	157667	148981	153345		1231.31	13159.8	1954.93	11162.9	11815.9	2651.47	407.971		1231.31	14948.8	1792.41	13114.2	13508.2	2651.47	304.168		1231.31	15916.4	1733.53	14145.4	13226	2651.47	228.338
			3171.49	168361	159570	150778	155393		1233.66	13139.9	1903.47	11195.6	11861	2653.43	434.437		1233.66	15274	1745.23	13487.7	13559.8	2653.43	321.398		1233.66	16135.4	1687.89	14411	13286.8	2653.43	241.974
			3173.32	170411	161512	152613	157224		1236.01	13487.1	1907.62	11538.5	12148.1	2655.39	442.253		1236.01	15632.8	1749.03	13842.6	13887.9	2655.39	332.447		1236.01	16476.9	1691.57	14748.8	13595.2	2655.39	239.773
			3175.14	172438	163433	154428	159148		1238.35	13756.8	1865.56	11851.2	12208.6	2657.34	454.123		1238.35	15809.2	1710.47	14058.5	13957.2	2657.34	360.717		1238.35	16743.7	1654.28	15053.7	13621.6	2657.34	252.687
			3176.97	174513	165399	156286	161017		1240.69	13968.4	1919.24	12008	12412.5	2659.3	448.527		1240.69	16107.6	1759.69	14306.5	14190.2	2659.3	329.93		1240.69	16940.6	1701.88	15201.9	13804.5	2659.3	237.103
			3178.79	176494	167278	158061	162897		1243.04	14093.7	1874.14	12179.4	12340.7	2661.26	451.866		1243.04	16100	1718.34	14341.2	14108.1	2661.26	337.517		1243.04	17067.2	1661.89	15369.4	13677.4	2661.26	274.599
			3180.61	178417	169101	159784	164777		1245.38	14176.3	1830.15	12306.8	12391.7	2663.21	433.025		1245.38	16283	1678.01	14565.5	14166.5	2663.21	329.24		1245.38	17012.3	1622.88	15354.3	13700.6	2663.21	267.416
			3182.44	180375	170957	161539	166710		1247.72	14402.7	1843.15	12520	12301.3	2665.17	461.894		1247.72	16375.3	1689.93	14645.5	14063.1	2665.17	368.084		1247.72	16977.1	1634.41	15307.4	13552.1	2665.17	296.941
			3184.26	182212	172698	163185	168504		1250.07	14520.5	1821.57	12659.8	12421.6	2667.12	435.47		1250.07	16693.6	1670.14	14984.1	14200.6	2667.12	342.711		1250.07	17076.6	1615.27	15426.4	13640.4	2667.12	284.612
			3186.08	184034	174426	164818	170226		1252.41	14652.1	1829.6	12783.2	12206.1	2669.08	449.396		1252.41	16511	1677.5	14794	13954.2	2669.08	350.379		1252.41	16999	1622.39	15341.6	13377.4	2669.08	310.37
			3187.9	185851	176149	166448	172026		1254.75	14671.1	1864.18	12767	12273.3	2671.03	465.357		1254.75	16847.1	1709.21	15097.6	14031	2671.03	362.623		1254.75	17135.1	1653.06	15446.3	13421.3	2671.03	284.907
			3189.72	187572	177782	167992	173629		1257.09	14650.1	1849.79	12760.6	12151.7	2672.99	519.989		1257.09	16663	1696.02	14927.1	13892	2672.99	394.308		1257.09	16841.9	1640.3	15166.1	13236.6	2672.99	314.691
			3191.55	189248	179371	169494	175257		1259.43	14673.6	1841.49	12792.6	12179.1	2674.94	484.37		1259.43	16740.8	1688.41	15012.7	13923.4	2674.94	369.587		1259.43	16604.1	1632.94	14935.9	13215.6	2674.94	300.752
			3193.37	190886	180924	170963	176721		1261.77	14480.5	1819.08	12622.4	11953	2676.89	527.947		1261.77	16447.3	1667.86	14740.2	13664.9	2676.89	373.805		1261.77	16240.1	1613.07	14592.2	12965.9	2676.89	325.226
			3195.18	192417	182377	172336	178240		1264.1	14298.4	1866.95	12391.4	11875.5	2678.85	526.824		1264.1	16201.1	1711.74	14449	13576.3	2678.85	370.729		1264.1	16001.9	1655.51	14310.6	12872.7	2678.85	322.282
			3197.01	193816	183703	173591	179525		1266.44	14030.9	1792.52	12199.9	11539.1	2680.8	513.273		1266.44	15816.2	1643.51	14134	13191.8	2680.8	390.478		1266.44	15739.1	1589.51	14115.2	12524.1	2680.8	353.371
			3198.82	195194	185010	174826	180919		1268.78	14000.9	1849.79	12111.4	11548	2682.75	477.193		1268.78	15649.8	1696.02	13913.8	13201.9	2682.75	370.12		1268.78	15540.5	1640.3	13864.7	12507.2	2682.75	298.026
			3200.64	196507	186256	176004	182254		1271.11	13846.4	1786.99	12021	11224.9	2684.7	501.054		1271.11	15392.7	1638.43	13715.7	12832.5	2684.7	382.65		1271.11	15491.2	1584.61	13872.4	12186.5	2684.7	303.463
			3202.46	197784	187466	177149	183596		1273.45	13818.3	1753.51	12027.1	11420.6	2686.65	488.72		1273.45	15546.8	1607.74	13901.2	13056.2	2686.65	397.53		1273.45	15552	1554.92	13963.4	12323.9	2686.65	309.865
			3204.28	199087	188702	178317	184959		1275.78	13803.8	1718.1	12048.8	11307	2688.6	476.594		1275.78	15641.9	1575.27	14029.5	12926.4	2688.6	424.532		1275.78	15619.8	1523.52	14063.3	12226.7	2688.6	326.338
			3206.09	200413	189959	179506	186453		1278.12	13991.6	1808.85	12143.9	11537.9	2690.55	510.378		1278.12	15790.2	1658.47	14092.7	13190.4	2690.55	375.172		1278.12	15971	1603.99	14332.3	12433.5	2690.55	302.498
			3207.91	201745	191223	180700	187780		1280.45	14152.3	1784.22	12329.8	11633.9	2692.5	540.012		1280.45	16190.3	1635.9	14515.9	13300.1	2692.5	409.854		1280.45	16270.8	1582.15	14654.5	12523.7	2692.5	354.754
			3209.73	203084	192492	181900	189095		1282.78	14742.3	1757.11	12947.5	11953.9	2694.45	575.719		1282.78	16727.8	1611.04	15078.8	13665.9	2694.45	431.869		1282.78	16693.6	1558.11	15101.8	12821.9	2694.45	345.836
			3211.54	204268	193615	182962	190342		1285.12	15297	1675.77	13585.2	12196.3	2696.39	635.313		1285.12	17062.7	1536.46	15490	13943.1	2696.39	481.758		1285.12	17148.7	1485.98	15630.6	13009	2696.39	383.534
			3213.36	205358	194649	183940	191394		1287.45	15962	1753.24	14171.1	12739	2698.34	662.524		1287.45	17899.3	1607.49	16254	14563.5	2698.34	463.424		1287.45	17624.5	1554.68	16036.2	13487.8	2698.34	364.103
			3215.17	206442	195678	184913	192393		1289.78	16384.7	1711.18	14636.8	12894	2700.29	683.03		1289.78	18221.1	1568.93	16615.2	14740.7	2700.29	545.433		1289.78	17946.4	1517.39	16396.2	13666.4	2700.29	402.13
			3216.99	207454	196638	185822	193471		1292.11	16584.1	1782.29	14763.5	13347.6	2702.23	665.324		1292.11	18593.7	1634.12	16921.1	15259.3	2702.23	534.346		1292.11	18394.1	1580.44	16779.5	14108.5	2702.23	389.831
			3218.8	208360	197498	186637	194398		1294.44	16844	1680.47	15127.4	13332.3	2704.18	687.15		1294.44	18780.3	1540.77	17203.2	15241.7	2704.18	539.072		1294.44	18481.1	1490.15	16958.7	14183.2	2704.18	438.13
			3220.61	209284	198376	187468	195344		1296.77	16825.7	1713.12	15075.8	13629.9	2706.12	666.497		1296.77	18829.6	1570.7	17221.9	15582	2706.12	490.939		1296.77	18506.2	1519.1	16954.2	14474.7	2706.12	399.949
			3222.43	210083	199135	188187	196155		1299.1	16631.7	1607.71	14989.5	13590.1	2708.07	670.901		1299.1	18612.1	1474.06	17103.3	15536.5	2708.07	507.599		1299.1	18411.4	1425.63	16954.9	14524	2708.07	400.496
			3224.24	210764	199783	188801	196980		1301.42	16461.9	1688.22	14737.4	13690.4	2710.01	652.657		1301.42	18338.6	1547.87	16754.3	15651.1	2710.01	457.019		1301.42	18342.8	1497.02	16813.4	14682.8	2710.01	379.04
			3226.05	211379	200368	189357	197641		1303.75	16270.3	1638.42	14596.7	13643	2711.96	678.306		1303.75	18142.2	1502.21	16604.6	15596.9	2711.96	472.464		1303.75	18343.7	1452.86	16859.4	14684.1	2711.96	420.298
			3227.86	211956	200917	189878	198359		1306.08	16198	1654.19	14508.4	13746.5	2713.9	605.13		1306.08	18235.7	1516.67	16683.3	15715.2	2713.9	430.795		1306.08	18590.7	1466.85	17092.2	14846.9	2713.9	357.349
			3229.68	212477	201414	190350	198874		1308.4	15701.2	1601.62	14065.2	13542.2	2715.84	580.167		1308.4	17839.6	1468.48	16336.5	15481.7	2715.84	463.429		1308.4	18265.3	1420.23	16814.4	14730.1	2715.84	364.722
			3231.49	213081	201989	190897	199590		1310.73	15617.2	1641.74	13940.2	13613.2	2717.78	577.642		1310.73	17558	1505.26	16017.2	15562.9	2717.78	441.543		1310.73	17966.6	1455.81	16479.3	14809.7	2717.78	357.958
			3233.3	213553	202439	191326	200075		1313.05	15385.7	1572.3	13779.7	13364.4	2719.72	566.281		1313.05	17266.4	1441.59	15790.9	15278.5	2719.72	444.71		1313.05	17584.7	1394.23	16160.3	14606.4	2719.72	347.385
			3235.11	214025	202891	191757	200581		1315.37	15187	1593.88	13559	13390	2721.67	518.779		1315.37	17213.6	1461.37	15717.8	15307.7	2721.67	385.685		1315.37	17520.2	1413.37	16076.3	14669.2	2721.67	251.907
			3236.92	214423	203272	192121	201017		1317.7	14888	1606.6	13246.9	13142	2723.61	524.087		1317.7	16856.7	1473.04	15349	15024.2	2723.61	381.191		1317.7	17501.5	1424.65	16046	14517.3	2723.61	248.594
			3238.72	214846	203678	192509	201618		1320.02	14608.2	1631.5	12941.6	13118.2	2725.55	497.029		1320.02	16990.3	1495.87	15459.2	14997	2725.55	299.177		1320.02	17544.9	1446.73	16066.9	14568.4	2725.55	186.12
			3240.53	215247	204062	192877	202063		1322.34	14617.5	1575.06	13008.7	13016.5	2727.49	463.434		1322.34	16829.2	1444.12	15351	14880.7	2727.49	317.275		1322.34	17588.3	1396.68	16161.5	14542.5	2727.49	165.958
			3242.34	215702	204498	193294	202532		1324.66	14882	1666.64	13179.6	13182.8	2729.43	416.638		1324.66	17107	1528.09	15542.9	15070.8	2729.43	265.031		1324.66	17927.5	1477.89	16417.7	14801.9	2729.43	123.822
			3244.15	216107	204887	193667	202963		1326.98	14839	1572.85	13232.4	13095.5	2731.36	397.004		1326.98	17305.4	1442.1	15829.3	14971	2731.36	265.171		1326.98	18054.9	1394.72	16630	14794.4	2731.36	148.935
			3245.96	216444	205212	193980	203355		1329.3	15265.4	1604.11	13626.9	13283.7	2733.3	349.084		1329.3	17357.9	1470.76	15852.5	15186.2	2733.3	230.577		1329.3	18144.7	1422.44	16691.5	15008.8	2733.3	106.694
			3247.76	216779	205535	194292	203643		1331.62	14978.2	1552.93	13391.9	13009.8	2735.24	357.69		1331.62	17453	1423.83	15995.7	14873.1	2735.24	260.936		1331.62	17622.7	1377.06	16215.9	14750.6	2735.24	119.384
			3249.57	217078	205825	194572	203968		1333.94	14665.5	1541.86	13090.6	12785.4	2737.18	312.728		1333.94	16987.7	1413.68	15540.7	14616.6	2737.18	211.392		1333.94	16929.5	1367.24	15532.7	14489.8	2737.18	97.0023
			3251.38	217376	206114	194852	204277		1336.26	14127.8	1527.08	12567.9	12228	2739.11	302.733		1336.26	16406.5	1400.13	14973.3	13979.3	2739.11	222.916		1336.26	16008.1	1354.13	14624.6	13859.3	2739.11	103.839
			3253.18	217734	206460	195186	204702		1338.58	13500	1567.75	11898.6	11643.2	2741.05	258.141		1338.58	15395.3	1437.42	13924.1	13310.8	2741.05	174.733		1338.58	15153.9	1390.19	13733.7	13183.4	2741.05	70.7376
			3254.99	218116	206828	195540	204982		1340.89	12887.1	1532.69	11321.5	10811.8	2742.98	262.084		1340.89	14443.6	1405.27	13005.2	12360.3	2742.98	162.442		1340.89	14028.3	1359.11	12639.8	12268	2742.98	91.4121
			3256.79	218563	207258	195953	205402		1343.21	12364.3	1546.11	10785	10350.1	2744.92	213.741		1343.21	13533.6	1417.58	12082.6	11832.4	2744.92	128.402		1343.21	13401.8	1371.01	12001.1	11646.7	2744.92	75.0809
			3258.59	218892	207576	196260	205769		1345.52	11463	1501.68	9929.13	9705.91	2746.85	220.19		1345.52	13003.5	1376.84	11594.2	11096	2746.85	121.511		1345.52	12700.5	1331.61	11340.1	10837	2746.85	92.9066
			3260.4	219250	207922	196594	206180		1347.84	11179.7	1537.91	9608.81	9379.46	2748.79	208.179		1347.84	12472.4	1410.06	11029.2	10722.8	2748.79	94.0929		1347.84	12178.1	1363.73	10784.9	10420.9	2748.79	99.6116
			3262.2	219552	208215	196877	206541		1350.15	10674.7	1501.25	9141.28	8940.53	2750.72	194.194		1350.15	11830.5	1376.44	10421.6	10221	2750.72	98.3084		1350.15	11638.5	1331.23	10278.5	9893.61	2750.72	104.84
			3264	219972	208618	197265	207079		1352.46	10454.8	1528.18	8893.81	8714.15	2752.65	150.441		1352.46	11480.6	1401.14	10046.5	9962.2	2752.65	38.5788		1352.46	11390.3	1355.11	10005.9	9628.22	2752.65	61.0738
			3265.8	220292	208927	197562	207378		1354.78	9890.43	1511.35	8346.65	8347.97	2754.59	119.352		1354.78	11003.7	1385.71	9585.32	9543.58	2754.59	6.85044		1354.78	11054.1	1340.19	9684.94	9247.17	2754.59	56.7417
			3267.61	220735	209352	197970	207833		1357.09	9628.33	1508.73	8087.23	8122.49	2756.52	75.1382		1357.09	10630.6	1383.31	9214.71	9285.8	2756.52	-29.9713		1357.09	10699.8	1337.87	9332.96	9047.9	2756.52	17.3226
			3269.41	221119	209721	198323	208252		1359.4	9085.31	1482.59	7570.92	7624.23	2758.45	40.4614		1359.4	10074.1	1359.33	8682.73	8716.17	2758.45	-32.307		1359.4	10282.7	1314.68	8939.56	8625.2	2758.45	-17.5527
			3271.21	221490	210078	198666	208541		1361.71	8821.39	1552.17	7235.92	7556.35	2760.38	51.8643		1361.71	9935.84	1423.13	8479.19	8638.57	2760.38	-42.5848		1361.71	10227.5	1376.38	8821.4	8558.47	2760.38	-46.205
			3273.01	221730	210310	198889	208670		1364.02	8533.97	1496.49	7005.37	7125.9	2762.31	97.1969		1364.02	9585.34	1372.08	8180.94	8146.48	2762.31	12.2324		1364.02	9957.06	1327.01	8601.36	8194.74	2762.31	-12.093
			3274.81	221998	210568	199138	209056		1366.33	8351.39	1528.03	6790.58	7079.11	2764.24	95.564		1366.33	9706.18	1401	8272.18	8092.98	2764.24	30.3985		1366.33	9924.24	1354.98	8539.97	8184.42	2764.24	-28.0709
			3276.61	222197	210760	199324	209217		1368.64	8298.2	1502.02	6763.95	6818.16	2766.17	136.87		1368.64	9316.95	1377.16	7907.36	7794.66	2766.17	60.034		1368.64	9627.39	1331.91	8266.68	7915.38	2766.17	-21.3998
			3278.41	222495	211046	199597	209434		1370.95	8128.9	1541.86	6553.95	6807.27	2768.1	145.311		1370.95	9262.78	1413.68	7815.8	7782.21	2768.1	40.5841		1370.95	9600.29	1367.24	8203.49	7880.31	2768.1	-27.7737
			3280.21	222624	211172	199719	209687		1373.26	8086.28	1488.19	6566.16	6613.18	2770.03	151.892		1373.26	9073.98	1364.47	7677.37	7560.32	2770.03	56.8412		1373.26	9629.93	1319.65	8281.75	7612.26	2770.03	-2.41527
			3282.01	222891	211427	199962	210003		1375.56	8303.44	1486.81	6784.73	6733.65	2771.95	144.456		1375.56	9275.16	1363.2	7879.85	7698.05	2771.95	69.0774		1375.56	9675.48	1318.42	8328.55	7634.62	2771.95	5.82895
			3283.8	223045	211574	200103	210158		1377.87	8214.92	1500.64	6682.09	6636.33	2773.88	184.747		1377.87	9137.57	1375.89	7729.28	7586.79	2773.88	113.931		1377.87	9674.54	1330.69	8315.08	7491.06	2773.88	33.5109
			3285.6	223326	211841	200357	210402		1380.17	8499.08	1508.94	6957.77	6881.86	2775.81	187.008		1380.17	9426.16	1383.5	8010.07	7867.49	2775.81	127.136		1380.17	9740.33	1338.05	8373.35	7619.33	2775.81	61.7942
			3287.4	223520	212026	200533	210602		1382.48	8723.1	1471.87	7219.66	6757.77	2777.74	222.204		1382.48	9538.95	1349.51	8157.65	7725.62	2777.74	177.432		1382.48	10171.1	1305.17	8837.69	7455.51	2777.74	133.219
			3289.19	223937	212422	200907	210814		1384.78	9030.06	1501.47	7496.37	6962.61	2779.66	225.55		1384.78	9752.57	1376.65	8343.5	7959.8	2779.66	172.686		1384.78	10228.2	1331.42	8867.99	7588.68	2779.66	134.58
			3290.99	224241	212710	201179	211167		1387.09	9062.5	1488.19	7542.38	6899.36	2781.59	238.131		1387.09	10013.1	1364.47	8616.45	7887.49	2781.59	167.974		1387.09	10600.1	1319.65	9251.87	7509.1	2781.59	156.934
			3292.78	224628	213077	201525	211459		1389.39	9386.18	1484.04	7870.3	7041.04	2783.51	277.578		1389.39	10375.1	1360.67	8982.39	8049.47	2783.51	124.253		1389.39	10639.2	1315.97	9294.78	7644.93	2783.51	186.281
			3294.58	224884	213319	201754	211711		1391.69	9599.05	1485.98	8081.2	7015.63	2785.44	280.456		1391.69	10218.7	1362.44	8824.17	8020.41	2785.44	107.801		1391.69	10766.8	1317.69	9420.61	7602.99	2785.44	177.872
			3296.38	225163	213583	202002	211963		1393.99	9949.24	1528.03	8388.42	7145.44	2787.36	276.481		1393.99	10766.7	1401	9332.67	8168.82	2787.36	88.8039		1393.99	10840.1	1354.98	9455.81	7747.27	2787.36	140.7
			3298.17	225421	213826	202231	212237		1396.3	9956.76	1456.93	8468.57	6955.72	2789.28	304.276		1396.3	10669.2	1335.81	9301.93	7951.92	2789.28	108.749		1396.3	10797.5	1291.93	9477.62	7627.12	2789.28	161.927
			3299.96	225766	214152	202538	212492		1398.6	9927.65	1496.49	8399.05	7182.41	2791.21	301.135		1398.6	10742.1	1372.08	9337.72	8211.08	2791.21	71.803		1398.6	10804.6	1327.01	9448.94	7818.16	2791.21	159.628
			3301.76	226168	214531	202894	212899		1400.9	10097.1	1422.34	8644.28	7028.72	2793.13	284.916		1400.9	10814.7	1304.1	9479.91	8035.37	2793.13	93.453		1400.9	10734.2	1261.26	9445.68	7721.75	2793.13	160.574
			3303.55	226706	215039	203372	213359		1403.19	10462.5	1486.53	8944.09	7323.53	2795.05	262.626		1403.19	11012.5	1362.95	9617.47	8372.41	2795.05	86.6034		1403.19	11063.2	1318.18	9716.55	8044.15	2795.05	163.777
			3305.34	227173	215479	203785	213799		1405.49	10468.9	1486.25	8950.8	7382.07	2796.97	299.254		1405.49	11323.5	1362.7	9928.7	8439.33	2796.97	108.058		1405.49	11196.9	1317.93	9850.45	8109.17	2796.97	191.434
			3307.13	227678	215955	204232	214210		1407.79	10711.9	1474.91	9205.38	7640.2	2798.89	285.021		1407.79	11580	1352.3	10195.9	8734.43	2798.89	78.1193		1407.79	11539.7	1307.87	10203.6	8422.99	2798.89	167.238
			3308.93	228139	216390	204640	214581		1410.09	10978.2	1443.09	9504.18	7765.77	2800.81	314.868		1410.09	12009.1	1323.13	10654.8	8877.98	2800.81	121.898		1410.09	11591.8	1279.66	10284.4	8577.46	2800.81	194.18
			3310.72	228544	216770	204997	214956		1412.39	11214.9	1490.13	9692.81	8034.58	2802.73	316.746		1412.39	12260.2	1366.25	10861.8	9185.3	2802.73	89.3516		1412.39	12044.5	1321.37	10694.5	8849.62	2802.73	192.51
			3312.51	228869	217075	205282	215236		1414.68	11253	1423.45	9798.96	8043.41	2804.65	363.462		1414.68	12348.5	1305.12	11012.6	9195.39	2804.65	113.941		1414.68	12042.8	1262.24	10753.2	8853.94	2804.65	227.535
			3314.3	229231	217415	205599	215560		1416.98	11663.8	1500.09	10131.5	8387.69	2806.57	369.516		1416.98	12867.8	1375.38	11460	9588.97	2806.57	82.121		1416.98	12268.6	1330.2	10909.7	9121.88	2806.57	226.856
			3316.09	229557	217720	205884	215761		1419.27	12261.4	1430.64	10800.1	8681.57	2808.49	437.375		1419.27	13307.8	1311.71	11965.2	9924.95	2808.49	158.611		1419.27	12791.9	1268.62	11495.9	9309.7	2808.49	316.115
			3317.88	229871	218015	206158	216164		1421.57	13088.8	1458.59	11598.9	9404.44	2810.41	464.83		1421.57	14261.4	1337.33	12892.6	10751.4	2810.41	167.042		1421.57	13628.9	1293.4	12307.6	9880.15	2810.41	329.98
			3319.67	230108	218235	206363	216380		1423.86	14182.8	1424	12728.3	10276.2	2812.32	553.535		1423.86	15386.2	1305.62	14049.8	11747.9	2812.32	255.087		1423.86	14600.3	1262.73	13310.3	10555.8	2812.32	405.944
			3321.45	230388	218497	206607	216735		1426.15	15698.5	1476.85	14190	11644.9	2814.24	648.33		1426.15	17118.8	1354.07	15732.8	13312.7	2814.24	327.646		1426.15	16117.8	1309.59	14779.9	11765.5	2814.24	460.387
			3323.24	230653	218745	206836	217046		1428.44	17106.7	1458.03	15617.4	12858.8	2816.16	749.601		1428.44	18552.1	1336.82	17183.8	14700.5	2816.16	424.244		1428.44	17506.6	1292.91	16185.8	12929.8	2816.16	599.357
			3325.03	230922	218996	207070	217605		1430.74	18537	1520.28	16984.1	14170.1	2818.07	900.84		1430.74	19972.4	1393.9	18545.7	16199.6	2818.07	529.798		1430.74	18696.3	1348.11	17319.1	14221.1	2818.07	690.237
			3326.82	231246	219300	207353	217959		1433.03	19255.2	1417.09	17807.7	15092.4	2819.99	1094.4		1433.03	20944.3	1299.28	19614.4	17253.9	2819.99	717.956		1433.03	19558.6	1256.6	18274.8	15268.6	2819.99	879.169
			3328.6	231780	219801	207823	218490		1435.32	20276.9	1478.51	18766.6	15959	2821.91	1266.63		1435.32	21883.4	1355.59	20495.9	18244.6	2821.91	876.834		1435.32	20743.5	1311.06	19404.1	16267.3	2821.91	1056.69
			3330.39	232228	220223	208217	218898		1437.61	20337	1457.2	18848.5	16442.7	2823.82	1547.63		1437.61	22160.2	1336.06	20792.6	18797.7	2823.82	1110.43		1437.61	20751.5	1292.17	19431.4	16908	2823.82	1344.32
			3332.18	232868	220825	208783	219496		1439.9	20711.4	1467.72	19212.2	16883.7	2825.73	1901.64		1439.9	22792.2	1345.7	21414.8	19301.8	2825.73	1457.28		1439.9	21106.8	1301.49	19777.2	17501.1	2825.73	1639.12
			3333.96	233517	221437	209357	220042		1442.18	20397.5	1436.73	18929.9	16832.9	2827.65	2341.51		1442.18	22368.6	1317.29	21020.3	19243.8	2827.65	1915.8		1442.18	20526.6	1274.02	19225	17527.6	2827.65	2138.71
			3335.75	234266	222144	210021	220636		1444.47	19845.4	1434.52	18380.1	16626.7	2829.56	2901.55		1444.47	21661.3	1315.26	20315.1	19008	2829.56	2494.63		1444.47	20097.3	1272.05	18797.7	17345.6	2829.56	2733.82
			3337.53	234958	222795	210633	221254		1446.76	19144.2	1475.19	17637.4	16089.6	2831.47	3786.83		1446.76	21063.8	1352.55	19679.4	18394	2831.47	3315.47		1446.76	19477.5	1308.12	18141.1	16845.4	2831.47	3534.58
			3339.32	235707	223501	211296	222024		1449.05	18743.3	1472.42	17239.3	15707.4	2833.38	4816.26		1449.05	20531.5	1350.01	19149.7	17957	2833.38	4341.24		1449.05	18514.6	1305.66	17180.7	16422.8	2833.38	4390.9
			3341.1	236453	224205	211957	222669		1451.33	17791.1	1448.63	16311.4	14958.1	2835.3	6034.34		1451.33	19477.3	1328.2	18117.8	17100.4	2835.3	5480.48		1451.33	17885.2	1284.57	16572.8	15672.6	2835.3	5314.86
			3342.88	237131	224844	212557	223384		1453.62	16794.2	1432.03	15331.4	14484.1	2837.21	7291.47		1453.62	18443.8	1312.98	17099.9	16558.6	2837.21	6494.98		1453.62	17016.8	1269.85	15719.5	15152.8	2837.21	5944.27
			3344.66	237761	225437	213113	223952		1455.9	15709.3	1414.32	14264.6	13508.3	2839.12	8466.56		1455.9	17358	1296.74	16030.7	15442.9	2839.12	7326.45		1455.9	15558.6	1254.14	14277.3	14203.5	2839.12	6385.05
			3346.45	238316	225959	213602	224577		1458.18	14583.8	1453.33	13099.3	12778.9	2841.03	9166.95		1458.18	15955.9	1332.51	14592	14609.1	2841.03	7757.89		1458.18	14534.1	1288.74	13217.5	13467.7	2841.03	6431.09
			3348.23	239057	226657	214258	225224		1460.47	13367.1	1419.02	11917.6	11741.5	2842.94	9492.8		1460.47	14523.4	1301.06	13191.7	13423.1	2842.94	7748.17		1460.47	13436	1258.31	12150.5	12400.2	2842.94	6236.24
			3350.01	239595	227164	214732	225900		1462.75	12075.5	1458.03	10586.1	10871.6	2844.84	9369.83		1462.75	13404.2	1336.82	12035.9	12428.6	2844.84	7412.28		1462.75	12307.8	1292.91	10986.9	11521.1	2844.84	5786.6
			3351.79	240194	227726	215259	226436		1465.03	11017.4	1435.07	9551.54	9926.32	2846.75	8924.79		1465.03	11947.7	1315.77	10601	11348	2846.75	6860		1465.03	11345.2	1272.54	10045.2	10563.3	2846.75	5356.54
			3353.57	240888	228380	215873	227146		1467.31	10189.7	1487.08	8670.71	9198.53	2848.66	8237.9		1467.31	11047.8	1363.46	9652.19	10516	2848.66	6227.9		1467.31	10582.3	1318.67	9235.09	9864.55	2848.66	4887.86
			3355.35	241610	229060	216511	227873		1469.59	9172.41	1451.95	7689.31	8398.94	2850.57	7521.98		1469.59	10136	1331.24	8773.45	9601.84	2850.57	5591.5		1469.59	10044.2	1287.51	8728.88	9099.61	2850.57	4571.92
			3357.13	242121	229540	216960	228545		1471.87	8447.92	1482.93	6933.17	7981.33	2852.48	6771.41		1471.87	9391.9	1359.65	8000.23	9124.42	2852.48	4987.8		1471.87	9466.34	1314.99	8122.92	8698.02	2852.48	4278.77
			3358.91	242772	230153	217534	229145		1474.15	7795.75	1414.6	6350.81	7278.19	2854.38	6059.39		1474.15	8655.39	1297	7327.84	8320.57	2854.38	4340.73		1474.15	9064.1	1254.39	7782.58	8069.09	2854.38	4053.89
			3360.69	243442	230784	218126	229834		1476.43	7254.3	1455.82	5767.24	6813.7	2856.29	5350.86		1476.43	8083.22	1334.79	6716.99	7789.57	2856.29	3803.7		1476.43	8418.96	1290.94	7100.1	7669.39	2856.29	3828.99
			3362.47	243927	231240	218552	230382		1478.71	6693.45	1456.93	5205.26	6124.26	2858.19	4776.4		1478.71	7560.2	1335.81	6192.93	7001.37	2858.19	3352.4		1478.71	7719.4	1291.93	6399.54	7035.31	2858.19	3606.79
			3364.25	244354	231640	218926	230870		1480.99	6256.88	1521.11	4703.13	5650.27	2860.1	4354.23		1480.99	7287.97	1394.66	5860.46	6459.5	2860.1	3013.81		1480.99	7137.42	1348.84	5759.42	6510	2860.1	3323.49
			3366.03	244831	232088	219344	231245		1483.27	5676.16	1454.16	4190.8	4860.77	2862	4084.04		1483.27	6693.41	1333.27	5328.74	5556.94	2862	2821.15		1483.27	6530.32	1289.47	5212.97	5712.89	2862	2993.92
			3367.8	245170	232404	219638	231729		1485.54	5422.78	1528.03	3861.97	4331.76	2863.91	3969.68		1485.54	6217.01	1401	4783.01	4952.16	2863.91	2742.88		1485.54	5964.06	1354.98	4579.79	5098.75	2863.91	2650.75
			3369.58	245541	232751	219961	232107		1487.82	4958.49	1472.42	3454.48	3672.53	2865.81	3941.03		1487.82	5503.83	1350.01	4122.02	4198.52	2865.81	2715.24		1487.82	5463.85	1305.66	4129.96	4342.18	2865.81	2333.87
			3371.36	245879	233067	220255	232526		1490.09	4773.1	1569.81	3169.61	3359.49	2867.71	3999.88		1490.09	5523.77	1439.3	4050.56	3840.64	2867.71	2828.67		1490.09	5266.8	1392.02	3844.68	3927.29	2867.71	2134.93
			3373.13	246207	233373	220539	232867		1492.37	4563.16	1471.04	3060.56	2876.75	2869.62	4133.03		1492.37	5010.06	1348.75	3629.55	3288.76	2869.62	3021.31		1492.37	5059.02	1304.44	3726.38	3370.36	2869.62	2069.3
			3374.91	246521	233666	220811	233367		1494.64	4514.86	1580.32	2900.64	2799.32	2871.52	4329.24		1494.64	4971.08	1448.94	3488.01	3200.24	2871.52	3130.31		1494.64	4847.43	1401.34	3415.79	3209.81	2871.52	2106.99
			3376.68	246827	233953	221078	233638		1496.91	4461.77	1560.95	2867.33	2535.67	2873.42	4511.95		1496.91	4839.73	1431.19	3374.83	2898.83	2873.42	3393.57		1496.91	4798.31	1384.17	3384.21	2944.04	2873.42	2286.86
			3378.46	247056	234165	221274	234012		1499.19	4529.3	1597.47	2897.55	2510.67	2875.32	4722.03		1499.19	4902.78	1464.67	3403.61	2870.25	2875.32	3644.11		1499.19	4755.42	1416.55	3308.24	2904.7	2875.32	2535.67
			3380.23	247220	234317	221414	234421		1501.46	4314.24	1625.14	2654.24	2332.39	2877.22	4961.27		1501.46	4652.4	1490.04	3127.27	2666.43	2877.22	3740.18		1501.46	4609.05	1441.09	3136.81	2714.43	2877.22	2696.32
			3382	247499	234578	221657	234723		1503.73	4370.79	1624.59	2711.35	2350.83	2879.12	5082.56		1503.73	4675.11	1489.53	3150.49	2687.52	2879.12	3739.52		1503.73	4673.33	1440.6	3201.59	2740.32	2879.12	2766.3
			3383.78	247750	234812	221874	235077		1506	4176.1	1647.27	2493.48	2128.91	2881.02	5138.25		1506	4569.87	1510.33	3023.97	2433.82	2881.02	3712.49		1506	4539.18	1460.71	3046.89	2491.84	2881.02	2893.57
			3385.55	248031	235075	222119	235391		1508.27	4416.81	1719.21	2660.72	2262.48	2882.92	5081.86		1508.27	4622.42	1576.28	3009.01	2586.51	2882.92	3471.59		1508.27	4464.8	1524.5	2907.34	2573.31	2882.92	2871.73
			3387.32	248341	235365	222389	235764		1510.54	4291.63	1680.2	2575.39	2040.57	2884.82	5004.3		1510.54	4473.98	1540.52	2897.18	2332.82	2884.82	3211.74		1510.54	4337.22	1489.91	2815.09	2367.92	2884.82	2824.87
			3389.09	248767	235766	222764	236208		1512.81	4492.65	1791.42	2662.8	2192.26	2886.72	4788.01		1512.81	4637.9	1642.49	2956.72	2506.23	2886.72	2872.98		1512.81	4506.56	1588.53	2883.68	2488.53	2886.72	2662.16
			3390.87	249159	236134	223108	236675		1515.08	4262.95	1785.61	2439.03	2062.52	2888.61	4462.16		1515.08	4546.21	1637.16	2870.48	2357.91	2888.61	2446.29		1515.08	4413.24	1583.38	2795.62	2325.27	2888.61	2447.65
			3392.64	249516	236469	223422	237036		1517.34	4512.77	1854.5	2618.48	2212.31	2890.51	4076.87		1517.34	4444.1	1700.33	2703.72	2529.16	2890.51	2021.38		1517.34	4583.87	1644.47	2903.84	2458	2890.51	2182.63
			3394.41	249803	236738	223673	237469		1519.61	4394.41	1866.39	2487.97	2123.63	2892.41	3694.98		1519.61	4674.62	1711.24	2923.08	2427.78	2892.41	1559.29		1519.61	4714.43	1655.02	3023.63	2347.55	2892.41	1880.68
			3396.18	250045	236964	223883	237739		1521.88	4656.96	1952.16	2662.92	2245.63	2894.3	3196.32		1521.88	4814.99	1789.87	2982.96	2567.25	2894.3	1020.69		1521.88	4759.5	1731.07	2991	2453.42	2894.3	1504.87
			3397.95	250164	237074	223983	237852		1524.14	4748.19	1937.77	2768.84	2132.3	2896.2	2631.31		1524.14	4660.54	1776.68	2842.01	2437.69	2896.2	450.566		1524.14	4728.31	1718.31	2972.84	2348.71	2896.2	1221.66
			3399.72	250139	237047	223955	237919		1526.41	4883.92	2036.54	2803.68	2255.65	2898.1	2037.42		1526.41	4840.28	1867.24	2929.06	2578.7	2898.1	-87.9089		1526.41	4900.93	1805.9	3055.98	2458.7	2898.1	944.054
			3401.49	249909	236826	223743	237781		1528.67	4776.85	2003.9	2729.96	2138.39	2899.99	1423.41		1528.67	4905.58	1837.31	3024.99	2444.65	2899.99	-609.767		1528.67	4944.97	1776.95	3129.6	2324.93	2899.99	618.65
			3403.25	249731	236654	223578	237776		1530.93	5119.97	2157.45	2916.23	2368.55	2901.89	760.258		1530.93	5163.12	1978.09	3138.43	2707.78	2901.89	-1144.91		1530.93	5216.98	1913.11	3262.5	2531.32	2901.89	317.906
			3405.02	249399	236337	223275	237648		1533.2	5087.07	2140.29	2900.86	2320.11	2903.78	183.573		1533.2	5256.46	1962.37	3247.87	2652.4	2903.78	-1621.12		1533.2	5347.99	1897.9	3409.05	2496.47	2903.78	42.1039
			3406.79	249015	235970	222926	237358		1535.46	5396.89	2228.55	3120.53	2559.33	2905.67	-329.028		1535.46	5526.29	2043.29	3434.88	2925.87	2905.67	-1976.33		1535.46	5734.06	1976.16	3715.17	2738.54	2905.67	-185.33
			3408.56	248558	235534	222511	237172		1537.72	5568.85	2221.36	3299.84	2669.18	2907.56	-658.477		1537.72	5871.11	2036.69	3786.44	3051.46	2907.56	-2213.71		1537.72	5968.69	1969.78	3956.32	2842.61	2907.56	-343.849
			3410.32	248237	235228	222218	237026		1539.98	5955.2	2358.86	3545.73	2947.67	2909.46	-928.573		1539.98	6151.26	2162.76	3937.55	3369.83	2909.46	-2358.74		1539.98	6268.54	2091.71	4131.6	3112.51	2909.46	-440.699
			3412.09	247730	234745	221760	236611		1542.24	6018.69	2415.85	3551	3095.62	2911.35	-992.345		1542.24	6506.06	2215.02	4238.87	3538.98	2911.35	-2281.31		1542.24	6451.73	2142.25	4263.16	3262.35	2911.35	-451.194
			3413.86	247303	234337	221371	236306		1544.5	6446.74	2502.45	3890.6	3430.03	2913.24	-1035.84		1544.5	6684.5	2294.41	4336.04	3921.28	2913.24	-2158.2		1544.5	6714.65	2219.04	4447.63	3576.77	2913.24	-417.32
			3415.62	246766	233825	220885	236055		1546.76	6344.78	2534.27	3756.14	3454.11	2915.13	-940.986		1546.76	6595.08	2323.59	4216.76	3948.81	2915.13	-1924.27		1546.76	6861.15	2247.25	4565.31	3609.98	2915.13	-385.567
			3417.39	246237	233322	220406	235600		1549.02	6543.1	2678.96	3806.66	3666.17	2917.02	-792.547		1549.02	6796.44	2456.25	4282.33	4191.24	2917.02	-1684.01		1549.02	6965.25	2375.56	4538.32	3840.94	2917.02	-303.295
			3419.15	245668	232780	219892	235102		1551.28	6497.8	2686.16	3754.01	3601.59	2918.91	-639.367		1551.28	6893.66	2462.85	4372.8	4117.41	2918.91	-1369.58		1551.28	6930.28	2381.94	4496.84	3798.96	2918.91	-236.699
			3420.92	245130	232267	219404	234693		1553.54	6667.98	2783.27	3824.99	3758.66	2920.8	-470.365		1553.54	6970.14	2551.89	4358.14	4296.98	2920.8	-1027.73		1553.54	7234.9	2468.05	4713.48	4009	2920.8	-163.324
			3422.68	244491	231660	218828	234153		1555.79	6754.01	2868.2	3824.27	3844.97	2922.69	-358.788		1555.79	7042.05	2629.76	4350.35	4395.65	2922.69	-660.427		1555.79	7472.43	2543.37	4874.06	4099.99	2922.69	-96.9808
			3424.44	243859	231058	218256	233502		1558.05	7061.74	2975	4022.91	4100.25	2924.58	-158.738		1558.05	7330.3	2727.68	4538.38	4687.49	2924.58	-330.098		1558.05	7970.17	2638.07	5275.06	4413.55	2924.58	-69.9158
			3426.21	243169	230402	217634	232915		1560.31	7094.03	3080.96	3946.97	4159.56	2926.47	-38.8786		1560.31	7613.84	2824.83	4722.47	4755.29	2926.47	43.7432		1560.31	8264.18	2732.03	5473.08	4567.1	2926.47	-117.99
			3427.97	242438	229707	216976	232194		1562.56	7485.83	3289.01	4126.25	4586.56	2928.35	158.465		1562.56	8100.71	3015.59	5014.09	5243.45	2928.35	342.192		1562.56	8743.58	2916.52	5764	5042.75	2928.35	-213.898
			3429.73	241610	228921	216231	231413		1564.81	7875.27	3308.1	4496.19	4584.13	2930.24	366.164		1564.81	8327.24	3033.09	5222.7	5240.67	2930.24	573.119		1564.81	9228.14	2933.45	6231.26	5156.4	2930.24	-347.076
			3431.49	240692	228048	215405	230440		1567.07	8090.47	3524.18	4490.68	4945.33	2932.13	690.907		1567.07	8914.52	3231.21	5607.2	5653.6	2932.13	853.385		1567.07	9611.58	3125.06	6418.96	5561.45	2932.13	-452.511
			3433.25	239735	227140	214545	229675		1569.32	8309.54	3568.17	4664.81	4925.86	2934.01	828.71		1569.32	8989.72	3271.54	5641.12	5631.34	2934.01	1049.13		1569.32	9497.19	3164.06	6264.72	5591.29	2934.01	-546.607
			3435.01	238798	226251	213704	228920		1571.57	8788.94	3732.79	4976.06	5000.84	2935.9	996.93		1571.57	9311.57	3422.47	5808.49	5717.06	2935.9	1243.93		1571.57	9622.52	3310.04	6240.91	5669.6	2935.9	-557.73
			3436.78	237688	225198	212708	228013		1573.83	8944.9	3876.38	4985.35	4821.34	2937.78	1067.66		1573.83	9284.21	3554.12	5646.37	5511.85	2937.78	1328.82		1573.83	9643.42	3437.37	6131.74	5483.96	2937.78	-495.899
			3438.53	236672	224234	211796	227200		1576.08	8926.89	4011.11	4829.72	4830.54	2939.67	1022.15		1576.08	9447.16	3677.66	5682.87	5522.37	2939.67	1333.41		1576.08	9649.47	3556.84	6015.73	5388.19	2939.67	-447.744
			3440.29	235582	223200	210818	226303		1578.33	9031.96	4074.19	4870.35	4574.06	2941.55	914.5		1578.33	9355.86	3735.5	5532.38	5229.16	2941.55	1208.47		1578.33	9262.77	3612.78	5571.87	5089.79	2941.55	-374.132
			3442.05	234535	222206	209877	225380		1580.58	9239.85	4290.27	4857.53	4549.22	2943.43	774.095		1580.58	9290.36	3933.61	5264.1	5200.76	2943.43	1057.31		1580.58	9257.26	3804.38	5370.62	4948.34	2943.43	-380.543
			3443.81	233328	221061	208793	224238		1582.83	8969.46	4454.89	4419	4222.91	2945.32	606.116		1582.83	9070.36	4084.54	4889.61	4827.72	2945.32	841.954		1582.83	9230.25	3950.36	5194.48	4554.18	2945.32	-419.807
			3445.57	232160	219952	207744	223189		1585.08	9257.64	4669.3	4488.15	4286.11	2947.2	465.097		1585.08	9267.87	4281.13	4885.9	4899.97	2947.2	608.385		1585.08	9449.38	4140.49	5219.36	4563.41	2947.2	-541.115
			3447.33	230795	218656	206518	221820		1587.32	9484.14	4855.22	4524.75	4251.48	2949.08	255.788		1587.32	9457	4451.6	4900.55	4860.38	2949.08	351.473		1587.32	9732.15	4305.35	5333.71	4468.22	2949.08	-676.45
			3449.09	229427	217359	205290	220730		1589.57	9929.99	5060.51	4760.9	4462.68	2950.96	107.733		1589.57	9963.69	4639.82	5214.58	5101.83	2950.96	148.902		1589.57	10339	4487.39	5754.6	4682.66	2950.96	-841.517
			3450.84	227958	215965	203971	219394		1591.82	10338.7	5241.45	4984.81	4703.6	2952.84	-25.8268		1591.82	10466.2	4805.72	5547.32	5377.25	2952.84	-84.8549		1591.82	10827	4647.84	6078.68	4902.83	2952.84	-951.68
			3452.6	226576	214654	202731	218109		1594.06	10977	5446.18	5413.98	5147.27	2954.73	-160.072		1594.06	11226.9	4993.43	6115.89	5884.46	2954.73	-285.412		1594.06	11595.9	4829.39	6662.13	5385.98	2954.73	-1053.26
			3454.36	225206	213353	201501	216945		1596.31	11473.2	5541.36	5812.95	5463.08	2956.61	-303.74		1596.31	11792.7	5080.69	6592.34	6245.5	2956.61	-395.782		1596.31	12003.6	4913.78	6983.59	5716.82	2956.61	-1097.07
			3456.11	224033	212240	200447	216022		1598.55	11934.7	5744.98	6066.41	5843.21	2958.49	-399.111		1598.55	12239.6	5267.39	6848.13	6680.08	2958.49	-456.951		1598.55	12198.1	5094.35	6993.6	6113.69	2958.49	-1162.96
			3457.87	222852	211119	199386	214916		1600.8	12168.1	5868.38	6173.82	5819.98	2960.36	-484.723		1600.8	12224.8	5380.52	6717.49	6653.52	2960.36	-523.231		1600.8	12562.7	5203.77	7246.46	6143.28	2960.36	-1192.42
			3459.62	221677	210004	198332	213822		1603.04	12474.2	6117.93	6225.01	5981.74	2962.24	-469.336		1603.04	12786.5	5609.33	7045.04	6838.45	2962.24	-476.846		1603.04	12808	5425.06	7265.64	6315.06	2962.24	-1156.15
			3461.38	220395	208789	197182	212636		1605.29	12625.1	6214.21	6277.54	5989.53	2964.12	-403.447		1605.29	12803.4	5697.61	6971.62	6847.35	2964.12	-431.722		1605.29	12949.8	5510.43	7320.21	6329.89	2964.12	-1138.15
			3463.13	219017	207482	195946	211341		1607.53	12973.9	6520.2	6313.82	6162.41	2966	-296.114		1607.53	13339.3	5978.16	7220.28	7044.99	2966	-269.999		1607.53	13223.2	5781.77	7316.45	6496.13	2966	-1099.35
			3464.88	217332	205884	194436	209732		1609.77	13311.9	6612.33	6557.75	6151.53	2967.88	-64.1229		1609.77	13656.2	6062.63	7450.73	7032.55	2967.88	-107.828		1609.77	13526.9	5863.47	7536.7	6468.93	2967.88	-927.152
			3466.64	215630	204270	192910	208063		1612.01	13472.5	6757.31	6570.23	6193.81	2969.75	151.398		1612.01	13805.9	6195.55	7464.44	7080.89	2969.75	105.112		1612.01	13499.6	5992.02	7378.06	6503.97	2969.75	-796.499
			3468.39	213756	202494	191232	206359		1614.25	13358.4	6797.42	6415.15	5971.04	2971.63	403.519		1614.25	13663.3	6232.34	7284.18	6826.21	2971.63	423.718		1614.25	13690	6027.59	7532.05	6241.94	2971.63	-583.927
			3470.14	211874	200710	189545	204690		1616.49	13608.3	6996.35	6461.88	6004.42	2973.51	653.435		1616.49	13880.6	6414.72	7314.74	6864.37	2973.51	733.789		1616.49	13921.1	6203.99	7582.96	6257.35	2973.51	-450.15
			3471.89	209952	198887	187823	202938		1618.73	13964	7052.23	6760.45	5855.65	2975.38	955.444		1618.73	14151.9	6465.96	7533.61	6694.3	2975.38	970.585		1618.73	14107	6253.55	7718.28	6056.49	2975.38	-200.953
			3473.64	208178	197205	186233	201247		1620.97	14216.3	7167.88	6894.63	6066.5	2977.26	1158.62		1620.97	14440.6	6572	7713.78	6935.35	2977.26	1239.62		1620.97	14587.3	6356.1	8093.82	6234.29	2977.26	-44.5847
			3475.4	206317	195441	184565	199586		1623.21	14497	7208.27	7134.1	6140.81	2979.13	1366.87		1623.21	14832.5	6609.03	8067.82	7020.3	2979.13	1498.61		1623.21	15060.6	6391.91	8530.46	6300.43	2979.13	159.689
			3477.15	204547	193763	182978	197966		1625.44	14949.4	7225.98	7568.43	6505.5	2981	1459.16		1625.44	15472.6	6625.27	8691.24	7437.23	2981	1582.03		1625.44	15590.9	6407.62	9044.73	6692.71	2981	229.548
			3478.9	202753	192062	181370	196182		1627.68	15528.6	7227.36	8146.2	6800.23	2982.88	1513.24		1627.68	15866.3	6626.53	9083.71	7774.16	2982.88	1661.16		1627.68	16056.6	6408.84	9509.16	7013.63	2982.88	422.189
			3480.65	200943	190345	179748	194545		1629.92	16091.3	7305.66	8628.9	7304.89	2984.75	1493.52		1629.92	16704.3	6698.32	9848.21	8351.1	2984.75	1714.28		1629.92	16911.7	6478.27	10293.3	7581.31	2984.75	505.274
			3482.4	199071	188570	178070	192819		1632.15	16679.3	7119.74	9406.77	7706.01	2986.62	1502.11		1632.15	17184.3	6527.86	10502.7	8809.67	2986.62	1711.91		1632.15	17824.9	6313.41	11375	8046.53	2986.62	653.498
			3484.14	197183	186781	176379	190975		1634.39	17507.5	7110.61	10244.3	8478.57	2988.49	1499.76		1634.39	18171.9	6519.49	11498.9	9692.88	2988.49	1705.06		1634.39	18820.8	6305.31	12379.1	8846.53	2988.49	773.013
			3485.89	195238	184937	174636	189000		1636.62	18261.4	7025.95	11084.7	9091.75	2990.37	1543.12		1636.62	19266.7	6441.86	12673.1	10393.9	2990.37	1775.43		1636.62	19762.3	6230.24	13397.4	9545.9	2990.37	949.932
			3487.64	193313	183112	172911	187219		1638.86	19380.4	6980.58	12250.1	10199.2	2992.24	1659.65		1638.86	20469.4	6400.26	13918.4	11659.9	2992.24	1854.34		1638.86	20920.8	6190.01	14597	10657.1	2992.24	1060.91
			3489.39	191423	181320	171217	185268		1641.09	20592	6802.13	13643.9	11091.6	2994.11	1792.98		1641.09	21845.9	6236.65	15462.3	12680.2	2994.11	1900.35		1641.09	22023.9	6031.77	15861.7	11596.9	2994.11	1251.34
			3491.14	189488	179486	169484	183470		1643.32	21719.7	6701.14	14874.8	12306.8	2995.98	1972.19		1643.32	23035.9	6144.06	16747.2	14069.4	2995.98	1986.63		1643.32	23162.8	5942.22	17092.1	12828.2	2995.98	1389.1
			3492.88	187572	177670	167768	181697		1645.55	22629.3	6528.78	15960.4	13298.7	2997.85	2133.14		1645.55	24167.1	5986.03	18040	15203.4	2997.85	2138.46		1645.55	23934.3	5789.38	18019.7	13812.8	2997.85	1513.76
			3494.63	185665	175863	166060	179880		1647.79	23083.5	6408.15	16537.9	14284.3	2999.72	2257.52		1647.79	24843.8	5875.43	18830	16330.1	2999.72	2200.07		1647.79	24331.1	5682.41	18525.8	14820.6	2999.72	1576.26
			3496.38	183735	174033	164331	177997		1650.02	23144.4	6207.85	16803.4	14611.5	3001.59	2304.51		1650.02	24718.5	5691.77	18892.7	16704.2	3001.59	2233.35		1650.02	23989.4	5504.79	18365.6	15242.5	3001.59	1638.26
			3498.12	181731	172134	162536	176127		1652.24	22699.6	6103.54	16465.1	14909.5	3003.45	2219.67		1652.24	24595.3	5596.14	18867.4	17044.9	3003.45	2162.72		1652.24	23284.3	5412.3	17755	15613.9	3003.45	1489.98
			3499.87	179730	170238	160745	174087		1654.47	21834.1	5890.51	15817.2	14497.7	3005.32	2130.85		1654.47	23502.2	5400.82	17974.1	16574	3005.32	2086.04		1654.47	22455.5	5223.39	17119.2	15352.6	3005.32	1394.43
			3501.61	177678	168292	158907	172037		1656.7	20784.2	5701.82	14960.1	14285.1	3007.19	1953.62		1656.7	22655	5227.82	17304	16331	3007.19	1825.29		1656.7	21683.5	5056.07	16518.1	15259.8	3007.19	1215.92
			3503.36	175632	166353	157074	170115		1658.93	19617.4	5490.73	14008.9	13707	3009.06	1671.76		1658.93	21281.8	5034.27	16128.9	15670.1	3009.06	1579.59		1658.93	20642.5	4868.89	15668.4	14772.4	3009.06	1026
			3505.1	173564	164394	155223	168180		1661.16	18546.8	5261.65	13172.3	13163.3	3010.92	1375.19		1661.16	20302.9	4824.23	15365	15048.6	3010.92	1222.48		1661.16	19387.8	4665.75	14621.1	14353	3010.92	810.216
			3506.84	171569	162503	153437	166272		1663.39	17449.9	5058.3	12283	12525.1	3012.79	1103.45		1663.39	18997.1	4637.79	14250.1	14319	3012.79	964.062		1663.39	18130.4	4485.43	13548	13775.3	3012.79	686.869
			3508.59	169683	160716	151748	164447		1665.61	16222.5	4943.2	11173.3	11946.3	3014.65	764.4		1665.61	17703	4532.26	13063.9	13657.3	3014.65	646.092		1665.61	17248.3	4383.37	12770.2	13261.2	3014.65	476.979
			3510.33	167828	158957	150085	162581		1667.84	14991.6	4670.96	10220.4	11085.2	3016.52	452.019		1667.84	16427.5	4282.65	12044	12672.8	3016.52	370.679		1667.84	16047.8	4141.96	11816.3	12421	3016.52	258.714
			3512.07	166019	157242	148465	160777		1670.06	14211.4	4507.73	9606.93	10487.9	3018.38	251.382		1670.06	15447.6	4132.99	11217.2	11990	3018.38	142.982		1670.06	14990.8	3997.22	10907.1	11839.5	3018.38	125.29
			3513.81	164183	155502	146821	158961		1672.29	12896.3	4192.05	8614.3	9660.72	3020.25	110.681		1672.29	14339.6	3843.56	10405.5	11044.3	3020.25	73.4037		1672.29	13671.3	3717.29	9873.63	11020.3	3020.25	73.7528
			3515.55	162356	153770	145184	157095		1674.51	12142.8	4062.3	7993.31	9082.37	3022.11	26.3182		1674.51	13383.2	3724.59	9570.86	10383.2	3022.11	-14.4776		1674.51	12644.6	3602.23	8964.44	10434.5	3022.11	-8.00553
			3517.3	160440	151955	143470	155303		1676.73	11079.5	3798.08	7199.91	8318.62	3023.97	10.688		1676.73	12146.6	3482.34	8582.24	9510.01	3023.97	-19.4271		1676.73	11643.6	3367.94	8202.83	9632.65	3023.97	18.5166
			3519.04	158631	150240	141849	153628		1678.96	10457.3	3677.73	6700.62	7826.36	3025.84	83.0924		1678.96	11137	3371.99	7685.57	8947.25	3025.84	62.1591		1678.96	10797.7	3261.22	7466.02	9068.71	3025.84	135.067
			3520.78	156773	148479	140186	151730		1681.18	9490.72	3418.22	5999.17	7146.67	3027.7	209.246		1681.18	10198	3134.05	6990.13	8170.22	3027.7	144.82		1681.18	9636.19	3031.09	6539.55	8318.27	3027.7	248.252
			3522.52	154987	146787	138587	150016		1683.4	8605.7	3227.87	5308.58	6572.88	3029.56	306.642		1683.4	9137.21	2959.53	6107.97	7514.26	3029.56	200.551		1683.4	8647.43	2862.3	5723.24	7661.43	3029.56	316.442
			3524.26	153195	145089	136983	148261		1685.62	7899.99	3069.06	4765.08	5895.66	3031.42	445.539		1685.62	8366.39	2813.92	5486.18	6740.04	3031.42	298.941		1685.62	7895.16	2721.48	5114.83	6872.69	3031.42	436.694
			3525.99	151461	143446	135431	146614		1687.84	7170.85	2865.16	4244.22	5385.12	3033.28	516.503		1687.84	7556.06	2626.97	4867.22	6156.38	3033.28	369.906		1687.84	7048.4	2540.67	4452.79	6266.18	3033.28	490.14
			3527.73	149645	141725	133805	144846		1690.06	6392.73	2678.13	3657.13	4634.35	3035.14	563.505		1690.06	6651.8	2455.49	4138.46	5298.08	3035.14	403.496		1690.06	6389.56	2374.83	3963.39	5388.12	3035.14	547.402
			3529.47	147901	140073	132244	143255		1692.28	5918.42	2511.58	3352.96	4177.39	3037	524.501		1692.28	6117.63	2302.79	3760.6	4775.68	3037	406.925		1692.28	5754.47	2227.14	3479.17	4811.19	3037	569.388
			3531.21	146166	138428	130690	141462		1694.5	5259.26	2251.79	2959.16	3460.51	3038.86	456.122		1694.5	5365.44	2064.59	3252.22	3956.13	3038.86	391.113		1694.5	5126.92	1996.77	3086.98	3995.41	3038.86	597.797
			3532.95	144462	136814	129165	139803		1696.72	4930.83	2211.95	2671.43	3094.97	3040.72	347.986		1696.72	4910.87	2028.07	2835.04	3538.23	3040.72	361.204		1696.72	4714.4	1961.44	2710.55	3518.37	3040.72	608.378
			3534.68	142736	135179	127621	137951		1698.93	4578.31	1971.8	2564.2	2572.67	3042.58	254.146		1698.93	4412.55	1807.88	2562.08	2941.13	3042.58	322.263		1698.93	4202.63	1748.49	2416.33	2904.82	3042.58	634.212
			3536.42	141069	133598	126128	136257		1701.15	4070.38	1822.13	2209.16	2271.99	3044.43	136.455		1701.15	4034.98	1670.65	2324.98	2597.38	3044.43	265.741		1701.15	3885.92	1615.77	2235.22	2518.76	3044.43	614.839
			3538.16	139409	132026	124643	134548		1703.37	3870.33	1629.01	2206.37	1853.36	3046.29	41.7782		1703.37	3738.34	1493.59	2209.57	2118.8	3046.29	225.818		1703.37	3508.38	1444.52	2032.63	2038.43	3046.29	596.765
			3539.89	137829	130529	123229	132921		1705.58	3642.6	1515.03	2095.06	1798.92	3048.15	-18.0821		1705.58	3555.93	1389.08	2134.13	2056.56	3048.15	177.699		1705.58	3257.97	1343.45	1885.48	1891.45	3048.15	563.224
			3541.63	136193	128979	121765	131285		1707.8	3176.03	1383.89	1762.45	1410.46	3050.01	-36.4307		1707.8	3199.97	1268.84	1901.24	1612.47	3050.01	148.375		1707.8	3014.66	1227.16	1760.97	1478.79	3050.01	529.207
			3543.36	134669	127535	120401	129788		1710.01	3221.93	1279.31	1915.17	1425.23	3051.86	-51.2325		1710.01	3110.75	1172.95	1910.17	1629.35	3051.86	149.872		1710.01	2794.24	1134.42	1635.29	1427.87	3051.86	468.028
			3545.1	133110	126058	119006	128273		1712.22	3009.9	1153.7	1831.45	1190.29	3053.72	-10.6408		1712.22	2781.1	1057.79	1698.4	1360.77	3053.72	178.09		1712.22	2683.07	1023.04	1637.91	1135.02	3053.72	434.141
			3546.83	131564	124593	117623	126778		1714.44	2932.46	1033.9	1876.37	1201.9	3055.57	53.9815		1714.44	2909.54	947.952	1939.26	1374.04	3055.57	211.281		1714.44	2542.18	916.811	1605.54	1123.61	3055.57	394.092
			3548.56	129939	123054	116169	125196		1716.65	2776.42	905.253	1851.75	1050.49	3057.43	107.998		1716.65	2580.42	829.997	1730.88	1200.94	3057.43	273.396		1716.65	2306.84	802.731	1486.76	926.791	3057.43	347.578
			3550.3	128401	121598	114794	123740		1718.86	2796.49	769.963	2010.01	1034.63	3059.28	150.661		1718.86	2523.52	705.954	1800.94	1182.81	3059.28	321.944		1718.86	2144.93	682.763	1447.4	882.969	3059.28	307.255
			3552.03	126801	120081	113362	122151		1721.07	2479.1	693.88	1770.33	841.82	3061.13	204.954		1721.07	2495.06	636.196	1843.88	962.386	3061.13	340.38		1721.07	1984.75	615.296	1356.15	675.023	3061.13	276.312
			3553.76	125227	118590	111954	120611		1723.28	2585.48	629.97	1942	964.386	3062.99	253.445		1723.28	2327.19	577.599	1735.99	1102.51	3062.99	351.771		1723.28	2013.35	558.624	1442.64	754.696	3062.99	253.089
			3555.49	123701	117145	110588	119062		1725.49	2240.02	498	1731.33	781.389	3064.84	275.002		1725.49	2148.64	456.6	1681.28	893.299	3064.84	365.229		1725.49	1777.08	441.6	1325.93	549.369	3064.84	253.32
			3557.23	122289	115807	109325	117729		1727.7	2375.77	489.7	1875.57	886.784	3066.69	283.873		1727.7	2140.03	448.99	1680.47	1013.79	3066.69	344.161		1727.7	1655.86	434.24	1212.23	652.821	3066.69	266.038
			3558.96	120865	114458	108051	116209		1729.91	2102.02	298.523	1797.1	768.269	3068.54	287.358		1729.91	1831.3	273.706	1551.15	878.301	3068.54	329.521		1729.91	1436.87	264.715	1166.43	512.366	3068.54	278.947
			3560.69	119426	113094	106763	114829		1732.12	1946.32	283.583	1656.65	768.192	3070.39	291.152		1732.12	1807.01	260.008	1540.88	878.213	3070.39	331.493		1732.12	1461.8	251.467	1204.89	512.312	3070.39	295.608
			3562.42	117998	111741	105485	113461		1734.33	1730.89	200.583	1526	656.998	3072.24	258.053		1734.33	1719.77	183.908	1531.53	751.094	3072.24	305.03		1734.33	1221.49	177.867	1039.78	401.617	3072.24	291.961
			3564.15	116537	110358	104178	112084		1736.53	1694.35	151.337	1539.76	660.792	3074.09	223.381		1736.53	1518.66	138.756	1376.64	755.431	3074.09	251.175		1736.53	1075.96	134.197	938.866	412.083	3074.09	259.074
			3565.88	115032	108931	102831	110559		1738.74	1381.99	35.1367	1346.1	480.102	3075.94	200.655		1738.74	1303.32	32.2157	1270.35	548.862	3075.94	221.497		1738.74	849.119	31.1573	817.288	234.76	3075.94	221.482
			3567.61	113540	107519	101497	109124		1740.94	1310.86	14.94	1295.6	468.801	3077.79	173.384		1740.94	1092.32	13.698	1078.3	535.943	3077.79	162.598		1740.94	677.944	13.248	664.41	234.357	3077.79	173.305
			3569.34	112051	106107	100164	107661		1743.15	1096.5	-85.7667	1184.1	226.75	3079.64	118.569		1743.15	901.316	-78.6367	981.805	259.225	3079.64	97.2599		1743.15	609.306	-76.0533	687.004	32.2664	3079.64	135.694
			3571.06	110592	104726	98858.8	106174		1745.35	909.657	-153.827	1066.78	275.931	3081.49	60.8955		1745.35	806.498	-141.039	950.858	315.45	3081.49	34.7222		1745.35	377.854	-136.405	517.209	98.3027	3081.49	99.8404
			3572.79	109120	103331	97541.6	104664		1747.56	755.16	-195.327	954.678	61.0015	3083.34	7.07233		1747.56	541.829	-179.089	725.136	69.7382	3083.34	3.62336		1747.56	340.25	-173.205	517.2	-104.817	3083.34	91.0891
			3574.52	107722	102007	96290.8	103308		1749.76	634.883	-231.57	871.421	41.6705	3085.19	-53.1684		1749.76	487.111	-212.319	704.431	47.6386	3085.19	-48.9014		1749.76	156.697	-205.344	366.48	-91.0597	3085.19	92.5458
			3576.24	106282	100642	95002	101971		1751.96	414.012	-289.393	709.614	-96.172	3087.03	-91.8144		1751.96	274.975	-265.335	546.56	-109.946	3087.03	-63.4532		1751.96	159.286	-256.619	421.453	-212.78	3087.03	113.871
			3577.97	104951	99381.3	93811.4	100657		1754.16	295.519	-314.57	616.839	-134.186	3088.88	-110.513		1754.16	212.172	-288.419	507.385	-153.405	3088.88	-82.1415		1754.16	-2.90411	-278.944	282.071	-222.53	3088.88	122.052
			3579.7	103619	98118.9	92619.1	99339.1		1756.37	84.7803	-388.717	481.837	-284.198	3090.73	-87.4633		1756.37	45.6983	-356.402	410.495	-324.902	3090.73	-74.9782		1756.37	-75.3484	-344.693	276.798	-372.025	3090.73	150.972
			3581.42	102341	96908.4	91475.9	98131.4		1758.57	125.849	-423.853	558.796	-195.51	3092.57	-56.5536		1758.57	-41.0039	-388.617	356.767	-223.511	3092.57	-76.3187		1758.57	-165.639	-375.851	218.338	-295.609	3092.57	178.412
			3583.15	101006	95644.1	90282	96714.3		1760.77	-24.6518	-518.473	504.945	-395.928	3094.42	-5.93982		1760.77	-119.538	-475.371	367.03	-452.633	3094.42	-78.9545		1760.77	-253.658	-459.755	216.037	-466.884	3094.42	204.126
			3584.87	99723.4	94429	89134.6	95370.3		1762.97	-85.1236	-501.32	426.952	-311.531	3096.26	19.508		1762.97	-243.553	-459.644	226.918	-356.148	3096.26	-98.2562		1762.97	-375.095	-444.544	79.0606	-380.006	3096.26	225.267
			3586.6	98410.5	93185.5	87960.4	94054		1765.16	-195.6	-560.527	376.953	-412.29	3098.11	39.9303		1765.16	-266.433	-513.929	259.601	-471.338	3098.11	-119.598		1765.16	-372.947	-497.045	134.846	-467.955	3098.11	252.016
			3588.32	97151.5	91992.9	86834.3	92800.6		1767.36	-182.046	-560.527	390.506	-351.371	3099.95	27.0152		1767.36	-265.794	-513.929	260.24	-401.694	3099.95	-147.99		1767.36	-416.217	-497.045	91.5752	-413.083	3099.95	267.327
			3590.05	95890.2	90798	85705.9	91492.2		1769.56	-250.078	-637.993	401.604	-455.934	3101.79	5.20187		1769.56	-400.111	-584.955	198.623	-521.233	3101.79	-161.087		1769.56	-568.176	-565.739	9.79516	-518.34	3101.79	270.86
			3591.77	94647.8	89621.2	84594.5	90387.5		1771.76	-211.762	-610.88	412.224	-358.985	3103.64	-48.6605		1771.76	-380.412	-560.096	192.877	-410.399	3103.64	-148.618		1771.76	-512.872	-541.696	40.5365	-448.502	3103.64	263.838
			3593.49	93402.7	88441.6	83480.5	89192.8		1773.95	-390.27	-672.853	297.02	-559.693	3105.48	-94.9914		1773.95	-465.609	-616.917	165.839	-639.852	3105.48	-127.078		1773.95	-492.682	-596.651	116.869	-605.389	3105.48	251.034
			3595.22	92141.7	87247	82352.3	87979.5		1776.15	-277.266	-693.88	431.502	-427.863	3107.32	-137.799		1776.15	-408.743	-636.196	242.438	-489.141	3107.32	-95.606		1776.15	-587.268	-615.296	41.332	-494.197	3107.32	244.513
			3596.94	90900.8	86071.4	81242	86799.2		1778.35	-574.328	-783.797	226.285	-585.442	3109.16	-155.342		1778.35	-605.378	-718.638	130.187	-669.289	3109.16	-58.51		1778.35	-657.185	-695.029	52.8721	-630.521	3109.16	248.801
			3598.66	89637.1	84874.3	80111.6	85558.6		1780.54	-534.98	-776.603	258.286	-486.208	3111	-149.759		1780.54	-459.564	-712.042	269.25	-555.843	3111	-57.2069		1780.54	-605.545	-688.651	97.9953	-534.039	3111	255.475
			3600.38	88333.7	83639.7	78945.7	84235.6		1782.73	-620.483	-790.437	186.913	-591.756	3112.84	-121.124		1782.73	-729.896	-724.726	11.9006	-676.508	3112.84	-61.5559		1782.73	-698.941	-700.917	17.1313	-639.945	3112.84	279.514
			3602.1	87077.2	82449.6	77821.9	83000.6		1784.93	-607.723	-799.013	208.433	-519.285	3114.68	-90.3595		1784.93	-580.633	-732.589	169.212	-593.657	3114.68	-55.3538		1784.93	-821.744	-708.523	-97.9021	-565.746	3114.68	311.541
			3603.82	85818.6	81257.4	76696.3	81744.4		1787.12	-641.307	-883.673	261.325	-586.731	3116.52	-57.0752		1787.12	-767.59	-810.211	61.7056	-670.763	3116.52	-44.8648		1787.12	-765.432	-783.595	35.1049	-640.366	3116.52	350.024
			3605.54	84525.5	80032.8	75540	80461.8		1789.31	-656.825	-855.73	217.265	-524.246	3118.36	-47.7147		1789.31	-706.046	-784.591	97.0255	-599.329	3118.36	-40.8281		1789.31	-722.789	-758.816	52.4338	-580.894	3118.36	361.478
			3607.26	83223.7	78799.8	74375.9	79248.2		1791.5	-798.063	-940.943	163.068	-686.847	3120.2	-55.5428		1791.5	-823.986	-862.72	59.055	-785.217	3120.2	2.57272		1791.5	-836.215	-834.379	16.2045	-720.834	3120.2	376.985
			3608.98	81967.3	77609.7	73252.1	78084.6		1793.69	-687.955	-907.467	238.982	-548.72	3122.04	-49.7172		1793.69	-741.91	-832.027	109.714	-627.308	3122.04	36.0307		1793.69	-862.378	-804.693	-40.2861	-604.04	3122.04	367.868
			3610.7	80688.1	76398	72108	76783.6		1795.89	-942.998	-965.843	43.5672	-756.794	3123.88	-35.7035		1795.89	-878.554	-885.55	27.8548	-865.183	3123.88	47.7122		1795.89	-1024.92	-856.459	-149.944	-786.006	3123.88	343.191
			3612.42	79439.4	75215.2	70991	75548.6		1798.08	-787.353	-948.137	181.126	-589.036	3125.71	-29.558		1798.08	-842.032	-869.316	47.7604	-673.399	3125.71	51.3118		1798.08	-938.352	-840.757	-79.4159	-628.997	3125.71	296.486
			3614.14	78169.5	74012.2	69854.9	74264.2		1800.27	-842.211	-1010.39	189.853	-725.61	3127.55	10.5109		1800.27	-976.841	-926.391	-28.6293	-829.532	3127.55	53.0046		1800.27	-961.179	-895.957	-45.8498	-769.163	3127.55	279.544
			3615.85	76901.6	72811	68720.5	73060.6		1802.45	-946.965	-996	70.4042	-590.587	3129.39	60.6107		1802.45	-816.439	-913.2	118.271	-675.171	3129.39	38.4636		1802.45	-862.584	-883.2	39.712	-638.719	3129.39	249.875
			3617.57	75609.7	71587.3	67564.8	71751		1804.64	-914.927	-1031.69	138.898	-696.707	3131.22	86.8775		1804.64	-975.459	-945.923	-7.25504	-796.49	3131.22	45.8787		1804.64	-1027.83	-914.848	-93.2054	-745.061	3131.22	246.003
			3619.29	74362.5	70405.7	66448.9	70623.2		1806.83	-943.669	-1042.48	121.178	-601.746	3133.06	107.121		1806.83	-976.731	-955.816	1.59912	-687.929	3133.06	56.5476		1806.83	-1089.66	-924.416	-145.252	-643.918	3133.06	245.616
			3621.01	73055.4	69167.4	65279.4	69368.4		1809.02	-986.481	-1103.62	140.821	-763.864	3134.89	130.345		1809.02	-1036.1	-1011.88	-0.387408	-873.264	3134.89	63.9675		1809.02	-1080.56	-978.635	-80.7692	-791.64	3134.89	256.694
			3622.72	71731.8	67913.5	64095.3	68200.8		1811.2	-954.037	-1034.73	102.896	-640.045	3136.73	124.911		1811.2	-890.815	-948.713	80.2451	-731.713	3136.73	67.733		1811.2	-1032.29	-917.547	-94.9064	-666.701	3136.73	240.993
			3624.44	70413	66664.3	62915.5	66886.4		1813.39	-1067.92	-1108.05	63.9026	-781.236	3138.56	94.5094		1813.39	-1138.16	-1015.93	-98.2978	-893.125	3138.56	61.2192		1813.39	-1139.95	-982.56	-136.146	-807.438	3138.56	256.683
			3626.15	69046.4	65369.7	61693	65621.4		1815.57	-987.379	-1080.11	115.902	-619.697	3140.39	84.0168		1815.57	-981.69	-990.315	31.9508	-708.451	3140.39	15.2502		1815.57	-1113.33	-957.781	-134.841	-668.147	3140.39	251.302
			3627.87	67584.2	63984.7	60385.2	64302		1817.76	-1114.06	-1139.87	50.2624	-760.946	3142.23	81.6345		1817.76	-1076.54	-1045.11	-6.81608	-869.929	3142.23	-22.8015		1817.76	-1134.48	-1010.77	-101.855	-791.153	3142.23	267.503
			3629.58	66119.7	62597.5	59075.4	62964.4		1819.94	-1017.91	-1074.3	79.4402	-647.966	3144.06	89.8924		1819.94	-1030.2	-984.988	-22.0146	-740.768	3144.06	-47.8043		1819.94	-1102.27	-952.629	-129.048	-681.832	3144.06	295.49
			3631.3	64640.3	61196.4	57752.4	61513.4		1822.12	-1103.84	-1092.56	12.1598	-718.937	3145.89	117.777		1822.12	-1036.25	-1001.73	-10.9235	-821.904	3145.89	-53.168		1822.12	-1140.41	-968.821	-150.643	-752.883	3145.89	336.99
			3633.01	63143.8	59779	56414.2	60080		1824.31	-1048.57	-1123.82	99.3619	-648.363	3147.72	172.081		1824.31	-1089.55	-1030.39	-34.885	-741.222	3147.72	-41.3302		1824.31	-1139.11	-996.544	-121.017	-704.192	3147.72	357.728
			3634.72	61633.6	58348.7	55063.8	58698.8		1826.49	-1166.79	-1181.92	40.4918	-743.514	3149.55	217.794		1826.49	-1121.27	-1083.66	-12.0852	-850	3149.55	7.16589		1826.49	-1167.3	-1048.06	-96.574	-788.279	3149.55	386.629
			3636.43	60092.3	56889	53685.7	57219.2		1828.67	-1087.44	-1153.42	90.7289	-644.128	3151.39	279.652		1828.67	-1126.16	-1057.54	-43.7118	-736.381	3151.39	68.2913		1828.67	-1106.14	-1022.79	-61.2286	-684.226	3151.39	414.277
			3638.15	58520.2	55400.2	52280.2	55760.4		1830.85	-1258.27	-1225.08	-6.90537	-766.172	3153.22	360.33		1830.85	-1177.79	-1123.24	-28.0989	-875.903	3153.22	127.759		1830.85	-1231.06	-1086.34	-121.231	-814.732	3153.22	438.603
			3639.86	56978.5	53940.2	50901.8	54244.2		1833.03	-1122.1	-1150.38	52.9649	-652.853	3155.05	446.077		1833.03	-1116.46	-1054.75	-36.8688	-746.355	3155.05	176.876		1833.03	-1186.83	-1020.1	-144.682	-701.246	3155.05	462.709
			3641.57	55361	52408.4	49455.9	52814.8		1835.21	-1157.23	-1192.43	60.7866	-763.555	3156.87	546.778		1835.21	-1157.15	-1093.3	-38.0974	-872.912	3156.87	215.577		1835.21	-1235.33	-1057.39	-155.076	-811.844	3156.87	490.883
			3643.28	53721.6	50856.1	47990.6	51246		1837.39	-1139.2	-1156.47	42.082	-694.057	3158.7	639.845		1837.39	-1123.72	-1060.33	-38.414	-793.46	3158.7	239.379		1837.39	-1200.22	-1025.49	-152.552	-716.473	3158.7	522.381
			3644.99	52048.4	49271.7	46495.1	49680.2		1839.57	-1272.02	-1191.6	-54.8459	-743.37	3160.53	723.756		1839.57	-1102.75	-1092.54	15.5297	-849.836	3160.53	258.197		1839.57	-1163.92	-1056.65	-84.4208	-782.696	3160.53	522.631
			3646.7	50360.6	47673.7	44986.8	48141.4		1841.74	-1116.12	-1172.79	81.8328	-666.298	3162.36	793.432		1841.74	-1124.96	-1075.29	-24.3362	-761.725	3162.36	289.749		1841.74	-1145.34	-1039.97	-82.8865	-706.393	3162.36	498.755
			3648.41	48602.5	46009.1	43415.7	46566.8		1843.92	-1150.91	-1197.41	72.1911	-813.894	3164.19	886.715		1843.92	-1208.33	-1097.87	-84.6051	-930.46	3164.19	346.325		1843.92	-1283.87	-1061.8	-199.113	-825.597	3164.19	504.216
			3650.12	46881.3	44379.5	41877.7	44914.2		1846.1	-1152.61	-1187.18	60.0375	-685.056	3166.01	953.242		1846.1	-1153.96	-1088.48	-39.8397	-783.17	3166.01	435.327		1846.1	-1197.15	-1052.73	-121.666	-730.224	3166.01	514.741
			3651.83	45143.3	42734.1	40324.8	43269.2		1848.28	-1319.12	-1217.61	-75.3898	-812.213	3167.84	1071.23		1848.28	-1269.82	-1116.39	-127.14	-928.539	3167.84	545.218		1848.28	-1260.75	-1079.71	-157.697	-834.205	3167.84	530.331
			3653.54	43457.2	41137.7	38818.2	41624.6		1850.45	-1153.65	-1162.55	33.842	-668.487	3169.67	1160.17		1850.45	-1146.61	-1065.91	-55.5918	-764.228	3169.67	655.029		1850.45	-1205.69	-1030.89	-152.515	-711.409	3169.67	554.04
			3655.25	41780.3	39550.1	37319.9	39978.8		1852.62	-1153.43	-1180.54	52.4367	-791.041	3171.49	1253.76		1852.62	-1308.99	-1082.4	-201.102	-904.335	3171.49	749.772		1852.62	-1271.85	-1046.84	-202.381	-816.903	3171.49	612.123
			3656.96	40141.5	37998.6	35855.7	38457.2		1854.8	-1189.57	-1184.69	20.5338	-668.673	3173.32	1293.93		1854.8	-1110.18	-1086.2	1.60182	-764.441	3173.32	845.723		1854.8	-1218.03	-1050.52	-144.794	-701.153	3173.32	629.882
			3658.67	38509.8	36453.9	34398	36913.4		1856.97	-1197.72	-1219.27	47.7109	-771.365	3175.14	1353.67		1856.97	-1207.04	-1117.91	-62.7973	-881.841	3175.14	923.31		1856.97	-1257.99	-1081.18	-153.428	-794.741	3175.14	645.398
			3660.37	36927.1	34955.6	32984	35406.2		1859.15	-1097.15	-1168.36	96.2798	-648.626	3176.97	1384.19		1859.15	-1145.27	-1071.23	-48.8077	-741.522	3176.97	1002.9		1859.15	-1195.3	-1036.04	-136.855	-700.324	3176.97	682.033
			3662.08	35351	33463.5	31576	33922.6		1861.32	-1227.9	-1250.26	49.1828	-798.562	3178.79	1462.31		1861.32	-1130.21	-1146.32	43.111	-912.933	3178.79	1092.66		1861.32	-1225.91	-1108.66	-93.2799	-830.117	3178.79	758.216
			3663.79	33802.6	31997.7	30192.8	32458.2		1863.49	-1055.4	-1177.22	147.071	-643.707	3180.61	1540.95		1863.49	-1164.34	-1079.35	-59.5638	-735.899	3180.61	1207.25		1863.49	-1235.69	-1043.89	-169.221	-699.141	3180.61	815.23
			3665.49	32277	30553.6	28830.1	30958.6		1865.66	-1244.51	-1269.9	52.6338	-817.093	3182.44	1648.84		1865.66	-1237.42	-1164.33	-45.66	-934.117	3182.44	1268.16		1865.66	-1237.52	-1126.08	-87.0944	-831.115	3182.44	897.217
			3667.2	30786.5	29142.6	27498.6	29576		1867.83	-1092.31	-1233.38	167.537	-639.117	3184.26	1759.52		1867.83	-1128.79	-1130.85	28.6903	-730.651	3184.26	1322.9		1867.83	-1167.06	-1093.7	-49.7114	-679.05	3184.26	963.717
			3668.9	29354.3	27786.8	26219.4	28203		1870	-1219.19	-1207.37	14.0829	-765.884	3186.08	1858.67		1870	-1202.92	-1107	-69.8422	-875.575	3186.08	1398.59		1870	-1186.84	-1070.63	-93.0574	-808.395	3186.08	1018.2
			3670.61	27976.2	26482.3	24988.4	26904.4		1872.17	-1194.9	-1207.1	38.0927	-686.722	3187.9	1935.76		1872.17	-1157.8	-1106.75	-24.9885	-785.075	3187.9	1453.49		1872.17	-1213.67	-1070.39	-120.134	-749.087	3187.9	1049.15
			3672.31	26628.4	25206.5	23784.6	25621.6		1874.34	-1208.63	-1243.06	61.1002	-743.952	3189.72	1993.18		1874.34	-1226.82	-1139.72	-60.2481	-850.501	3189.72	1506.54		1874.34	-1246.94	-1102.28	-120.826	-769.088	3189.72	1094.1
			3674.02	25356.8	24002.8	22648.8	24414.6		1876.51	-1186.31	-1181.09	20.1251	-658.556	3191.55	2051.11		1876.51	-1194.79	-1082.9	-86.3819	-752.875	3191.55	1616.24		1876.51	-1212.06	-1047.33	-142.082	-701.107	3191.55	1132.11
			3675.72	24127.5	22839.2	21550.9	23180		1878.68	-1171.4	-1211.52	66.1216	-810.763	3193.37	2094.93		1878.68	-1186.88	-1110.81	-49.9071	-926.88	3193.37	1749.06		1878.68	-1199.52	-1074.31	-101.973	-822.84	3193.37	1209.46
			3677.42	22946.4	21721.2	20496	22095.2		1880.84	-1115.55	-1158.68	67.99	-601.844	3195.18	2155.68		1880.84	-1024.4	-1062.36	62.9835	-688.04	3195.18	1856.5		1880.84	-1212.27	-1027.46	-162.601	-658.367	3195.18	1261.22
			3679.13	21798.7	20634.8	19470.9	20976.4		1883.01	-1103.44	-1217.33	140.012	-796.579	3197.01	2237.01		1883.01	-1163.52	-1116.13	-21.0987	-910.666	3197.01	1984.6		1883.01	-1196.06	-1079.47	-93.2519	-832.638	3197.01	1319.26
			3680.83	20746.6	19638.9	18531.2	19932.6		1885.17	-1160	-1145.95	10.5393	-611.078	3198.82	2349.01		1885.17	-1185.62	-1050.69	-110.187	-698.597	3198.82	2102.83		1885.17	-1203.96	-1016.17	-165.815	-658.549	3198.82	1363.06
			3682.53	19700.4	18648.6	17596.9	18934.4		1887.34	-1100.32	-1147.06	71.3545	-746.245	3200.64	2482.89		1887.34	-1064.32	-1051.7	12.1529	-853.122	3200.64	2223.19		1887.34	-1230.26	-1017.15	-191.117	-775.544	3200.64	1433.51
			3684.23	18716.7	17717.5	16718.3	18011.8		1889.51	-1015.15	-1159.23	168.956	-618.19	3202.46	2656.32		1889.51	-1130.48	-1062.86	-42.5781	-706.727	3202.46	2335.99		1889.51	-1196.92	-1027.95	-146.749	-678.954	3202.46	1478.01
			3685.93	17764.2	16816	15867.7	17053		1891.67	-1124.59	-1152.59	52.7351	-679.081	3204.28	2833.44		1891.67	-1221.38	-1056.78	-139.709	-776.339	3204.28	2442.75		1891.67	-1152.02	-1022.06	-107.866	-741.267	3204.28	1557.41
			3687.64	16909.4	16006.8	15104.3	16222.8		1893.83	-1147.43	-1117.46	-5.99465	-654.967	3206.09	2991.13		1893.83	-1082.2	-1024.56	-33.5025	-748.772	3206.09	2544.88		1893.83	-1194.48	-990.901	-182.149	-695.082	3206.09	1629.95
			3689.34	16051.8	15195.1	14338.3	15403.8		1896	-1103.13	-1118.84	39.7106	-722.189	3207.91	3160.02		1896	-1154.35	-1025.83	-104.361	-825.621	3207.91	2665.23		1896	-1225.96	-992.128	-212.381	-760.907	3207.91	1738.31
			3691.03	15274.3	14459.1	13644	14645.4		1898.16	-1043.35	-1102.79	83.1047	-592.101	3209.73	3298.13		1898.16	-1064.44	-1011.12	-29.5046	-676.902	3209.73	2753.73		1898.16	-1164.6	-977.899	-165.555	-649.501	3209.73	1822.95
			3692.74	14526	13750.9	12975.7	13892.6		1900.32	-1200.76	-1160.34	-15.5253	-793.548	3211.54	3394.49		1900.32	-1149.88	-1063.88	-60.9474	-907.201	3211.54	2823.12		1900.32	-1158.15	-1028.93	-106.979	-833.049	3211.54	1916.61
			3694.43	13839.6	13101.2	12362.7	13244.2		1902.48	-1051.52	-1103.07	75.2202	-635.502	3213.36	3488.45		1902.48	-1105.28	-1011.37	-70.0896	-726.519	3213.36	2885.63		1902.48	-1024.94	-978.144	-25.6434	-674.649	3213.36	1996.86
			3696.13	13161.8	12459.6	11757.4	12579.8		1904.64	-1036.41	-1140.14	128.2	-721.414	3215.17	3592.03		1904.64	-1126.41	-1045.36	-56.4239	-824.735	3215.17	2975.79		1904.64	-1131.72	-1011.02	-98.8439	-755.268	3215.17	2100.75
			3697.83	12539.4	11870.4	11201.5	12019.8		1906.8	-1050.57	-1098.09	71.077	-614.613	3216.99	3667.29		1906.8	-1065.25	-1006.8	-34.7341	-702.639	3216.99	3028.17		1906.8	-1096.06	-973.728	-101.28	-644.417	3216.99	2174.04
			3699.53	11909.9	11274.7	10639.4	11416		1908.96	-1023.96	-1083.7	82.9954	-660.154	3218.8	3754.92		1908.96	-1053.05	-993.612	-36.03	-754.702	3218.8	3118.54		1908.96	-1069.45	-960.971	-87.7037	-704.87	3218.8	2235.04
			3701.23	11348.9	10743.6	10138.3	10878.2		1911.12	-965.539	-1070.98	128.415	-588.969	3220.61	3872.32		1911.12	-998.137	-981.944	6.9359	-673.322	3220.61	3247.39		1911.12	-1081.73	-949.685	-111.507	-628.773	3220.61	2298.78
			3702.93	10796.8	10221.1	9645.31	10339.6		1913.28	-981.771	-1088.68	130.27	-712.904	3222.43	3989.71		1913.28	-1119.41	-998.178	-97.7237	-815.006	3222.43	3407.19		1913.28	-1075.36	-965.387	-89.1001	-756.06	3222.43	2361.85
			3704.62	10284.2	9735.87	9187.5	9856		1915.43	-941.347	-1004.02	84.2176	-594.37	3224.24	4119.41		1915.43	-963.638	-920.556	-21.399	-679.496	3224.24	3533.81		1915.43	-943.22	-890.315	-33.6549	-638.862	3224.24	2406.27
			3706.32	9788.83	9266.95	8745.07	9337.8		1917.59	-1037.93	-1059.08	43.8772	-742.501	3226.05	4249.28		1917.59	-1082.93	-971.036	-89.0232	-848.843	3226.05	3705.39		1917.59	-1095.12	-939.136	-135.674	-780.498	3226.05	2463.03
			3708.01	9362.41	8863.31	8364.22	8909.2		1919.75	-927.623	-1010.11	104.159	-605.304	3227.86	4385.23		1919.75	-1064.56	-926.137	-116.608	-691.996	3227.86	3837.48		1919.75	-954.396	-895.712	-39.317	-637.555	3227.86	2562.17
			3709.71	8901.53	8427.07	7952.61	8478.6		1921.9	-1029.94	-1049.12	41.6889	-702.058	3229.68	4499.42		1921.9	-1050.06	-961.904	-65.4949	-802.607	3229.68	3955.33		1921.9	-1023.08	-930.304	-72.6582	-739.337	3229.68	2664.93
			3711.41	8496.45	8043.64	7590.83	8083.6		1924.06	-917.333	-983.827	87.6022	-579.236	3231.49	4594.34		1924.06	-945.514	-902.039	-22.2282	-662.195	3231.49	4043.48		1924.06	-1004.26	-872.405	-112.991	-634.966	3231.49	2757.1
			3713.1	8090.53	7659.41	7228.29	7667.2		1926.21	-994.092	-994.617	21.8638	-675.76	3233.3	4673.17		1926.21	-1045.78	-911.932	-112.364	-772.543	3233.3	4156.42		1926.21	-994.456	-881.973	-93.4125	-719.35	3233.3	2861.89
			3714.8	7717.2	7306.03	6894.85	7304.8		1928.37	-989.892	-956.16	-13.2176	-587.361	3235.11	4776.73		1928.37	-971.817	-876.672	-74.495	-671.483	3235.11	4247.92		1928.37	-1011.78	-847.872	-145.576	-623.298	3235.11	2955.88
			3716.49	7329.22	6938.78	6548.34	6934.8		1930.52	-1032.73	-968.057	-43.9049	-719.611	3236.92	4873.73		1930.52	-1001.64	-887.58	-93.1492	-822.674	3236.92	4357.97		1930.52	-1046.23	-858.421	-169.251	-764.002	3236.92	3001.68
			3718.18	6997.42	6624.69	6251.97	6590.4		1932.67	-771.873	-972.483	221.475	-613.972	3238.72	4962.49		1932.67	-939.826	-891.638	-27.1859	-701.906	3238.72	4456.99		1932.67	-920.405	-862.347	-39.4129	-633.127	3238.72	3034.55
			3719.88	6641.95	6288.22	5934.49	6224		1934.83	-952.575	-1009.83	78.9246	-761	3240.53	5060.62		1934.83	-961.32	-925.883	-13.6278	-869.991	3240.53	4596.19		1934.83	-1007.1	-895.467	-92.2708	-794.004	3240.53	3096.62
			3721.57	6324.63	5987.84	5651.05	5913.6		1936.98	-816.84	-948.137	151.639	-612.124	3242.34	5149.63		1936.98	-818.711	-869.316	71.0805	-699.793	3242.34	4719.91		1936.98	-966.069	-840.757	-107.133	-641.158	3242.34	3142.17
			3723.26	6004.31	5684.62	5364.94	5633		1939.13	-915.846	-915.767	19.5684	-687.54	3244.15	5199.5		1939.13	-870.375	-839.637	-10.961	-786.01	3244.15	4841.84		1939.13	-938.861	-812.053	-109.249	-729.841	3244.15	3196.84
			3724.95	5725.72	5420.9	5116.07	5381.4		1941.28	-812.168	-863.753	70.1176	-596.757	3245.96	5231.74		1941.28	-879.737	-791.947	-69.1361	-682.224	3245.96	4953.64		1941.28	-901.956	-765.931	-119.465	-626.03	3245.96	3264.34
			3726.65	5440.25	5150.65	4861.06	5104.6		1943.43	-814.485	-908.85	113.864	-647.443	3247.76	5268.48		1943.43	-898.234	-833.295	-45.3112	-740.17	3247.76	5049.09		1943.43	-921.638	-805.92	-98.2921	-681.113	3247.76	3344.21
			3728.34	5193.66	4917.21	4640.76	4897.8		1945.58	-782.537	-888.377	124.9	-608.018	3249.57	5300.49		1945.58	-873.339	-814.524	-39.6299	-695.099	3249.57	5064.4		1945.58	-940.349	-787.765	-135.55	-649.19	3249.57	3405.93
			3730.03	4937.91	4675.09	4412.28	4653.4		1947.73	-894.516	-913.553	38.6374	-674.302	3251.38	5311.52		1947.73	-895.551	-837.607	-38.2145	-770.875	3251.38	5063.44		1947.73	-932.596	-810.091	-104.99	-731.775	3251.38	3454.39
			3731.72	4715.82	4464.83	4213.84	4413.2		1949.88	-776.155	-911.063	154.455	-574.2	3253.18	5320.12		1949.88	-852.41	-835.324	2.58949	-656.437	3253.18	5039.2		1949.88	-879.373	-807.883	-54.0224	-617.477	3253.18	3489.41
			3733.41	4478.87	4240.51	4002.14	4177.8		1952.02	-852.057	-880.353	47.1844	-744.798	3254.99	5342.36		1952.02	-817.864	-807.167	8.31616	-851.468	3254.99	5011.36		1952.02	-887.742	-780.651	-90.2126	-777.085	3254.99	3532.59
			3735.1	4279.52	4051.76	3824	3994.8		1954.17	-687.921	-820.593	150.278	-584.794	3256.79	5362.63		1954.17	-813.336	-752.375	-43.2389	-668.549	3256.79	4999.47		1954.17	-824.361	-727.659	-80.9695	-634.427	3256.79	3554.32
			3736.79	4066.78	3850.35	3633.91	3775.2		1956.32	-855.249	-837.747	0.471472	-659.846	3258.59	5392.32		1956.32	-819.362	-768.103	-33.1671	-754.349	3258.59	5052.17		1956.32	-868.249	-742.869	-109.317	-709.794	3258.59	3581.92
			3738.48	3883.02	3676.35	3469.69	3619.6		1958.46	-728.283	-825.85	115.286	-563.429	3260.4	5455.05		1958.46	-697.477	-757.195	77.5535	-644.124	3260.4	5096.79		1958.46	-769.585	-732.32	-21.4306	-628.862	3260.4	3625.08
			3740.17	3695.49	3498.79	3302.1	3426		1960.61	-708.869	-816.443	125.091	-642.826	3262.2	5527.91		1960.61	-708.231	-748.57	57.9716	-734.891	3262.2	5141		1960.61	-793.65	-723.979	-54.0179	-684.376	3262.2	3680.45
			3741.86	3531.83	3343.83	3155.82	3266.8		1962.75	-586.397	-757.513	187.368	-561.565	3264	5586.64		1962.75	-656.216	-694.539	54.6825	-641.992	3264	5190.64		1962.75	-682.213	-671.723	4.03348	-608.075	3264	3755.88
			3743.54	3349.97	3171.63	2993.3	3077.2		1964.9	-762.811	-785.18	39.2154	-666.386	3265.8	5656.79		1964.9	-756.462	-719.906	-19.5993	-761.826	3265.8	5225.26		1964.9	-822.147	-696.256	-110.837	-724.586	3265.8	3842.12
			3745.23	3196.4	3026.22	2856.03	2953		1967.04	-596.844	-722.1	140.749	-569.03	3267.61	5689.69		1967.04	-657.577	-662.07	20.0875	-650.526	3267.61	5216.34		1967.04	-719.483	-640.32	-65.3186	-611.329	3267.61	3906.41
			3746.92	3047.13	2884.86	2722.59	2793.6		1969.18	-674.101	-729.017	70.5569	-708.045	3269.41	5687.85		1969.18	-690.508	-668.412	-6.35186	-809.452	3269.41	5228.87		1969.18	-781.284	-646.453	-120.854	-737.108	3269.41	3982.95
			3748.61	2907.69	2752.81	2597.94	2670.2		1971.33	-650.184	-658.743	22.6923	-539.471	3271.21	5701.35		1971.33	-592.93	-603.98	25.2768	-616.734	3271.21	5255.43		1971.33	-687.954	-584.139	-91.1853	-570.23	3271.21	4056.28
			3750.29	2770.22	2622.64	2475.05	2531.4		1973.47	-603.777	-726.527	138.337	-669.04	3273.01	5709.44		1973.47	-638.347	-666.129	43.4715	-764.86	3273.01	5274.57		1973.47	-679.811	-644.245	-21.6364	-698.102	3273.01	4099.76
			3751.98	2643.51	2502.64	2361.77	2441		1975.61	-701.888	-623.053	-65.467	-588.999	3274.81	5678.15		1975.61	-588.221	-571.257	-3.5082	-673.356	3274.81	5283.19		1975.61	-685.025	-552.491	-120.589	-624.56	3274.81	4134.38
			3753.66	2507.84	2374.17	2240.49	2316.4		1977.75	-531.564	-628.587	110.509	-630.648	3276.61	5697.35		1977.75	-542.061	-576.331	47.8448	-720.97	3276.61	5336.59		1977.75	-617.552	-557.397	-48.1033	-672.884	3276.61	4198.99
			3755.35	2382.26	2255.24	2128.23	2213.2		1979.89	-476.255	-627.203	164.405	-559.279	3278.41	5737.48		1979.89	-578.025	-575.062	10.5822	-639.38	3278.41	5359.8		1979.89	-647.04	-556.171	-78.8443	-603.075	3278.41	4201.34
			3757.03	2258.77	2138.3	2017.83	2088		1982.03	-598.422	-625.267	40.2594	-706.054	3280.21	5764.11		1982.03	-534.87	-573.287	51.92	-807.175	3280.21	5396.92		1982.03	-642.38	-554.453	-75.9383	-723.163	3280.21	4204.73
			3758.72	2156.39	2041.34	1926.29	1986.4		1984.17	-426.126	-581	167.339	-560.296	3282.01	5791.07		1984.17	-412.161	-532.7	133.086	-640.542	3282.01	5428.38		1984.17	-570.451	-515.2	-44.1117	-597.237	3282.01	4214.16
			3760.4	2042.56	1933.54	1824.52	1890.8		1986.3	-585.391	-604.793	32.3781	-713.423	3283.8	5848.26		1986.3	-573.553	-554.515	-5.97627	-815.6	3283.8	5481.74		1986.3	-564.421	-536.299	-16.5269	-758.638	3283.8	4234.79
			3762.09	1946.9	1842.95	1738.99	1784.4		1988.44	-483.067	-538.947	67.4423	-590.095	3285.6	5833.13		1988.44	-453.393	-494.143	52.3892	-674.608	3285.6	5480.63		1988.44	-482.948	-477.909	5.29421	-614.222	3285.6	4199.01
			3763.77	1845.86	1747.26	1648.66	1687.4		1990.58	-525.654	-537.563	23.4427	-681.26	3287.4	5828.41		1990.58	-494.147	-492.874	10.3369	-778.83	3287.4	5509.32		1990.58	-508.014	-476.683	-21.0246	-709.278	3287.4	4237.77
			3765.45	1756.11	1662.26	1568.41	1598.2		1992.71	-349.777	-498.277	159.19	-588.12	3289.19	5799.2		1992.71	-429.347	-456.854	38.2672	-672.351	3289.19	5498.12		1992.71	-425.811	-441.845	25.5874	-601.206	3289.19	4247.09
			3767.14	1640.33	1552.63	1464.94	1482.6		1994.85	-486.539	-515.43	39.9493	-683.47	3290.99	5782.49		1994.85	-459.407	-472.581	24.3051	-781.357	3290.99	5489.35		1994.85	-520.386	-457.056	-53.4473	-697.38	3290.99	4234.23
			3768.82	1568.61	1484.71	1400.81	1407.4		1996.99	-318.508	-470.887	162.482	-577.535	3292.78	5748		1996.99	-364.09	-431.741	77.82	-660.25	3292.78	5492.04		1996.99	-496.427	-417.557	-69.8414	-608.733	3292.78	4224.22
			3770.5	1475.16	1396.22	1317.28	1309		1999.12	-375.157	-483.337	118.549	-689.064	3294.58	5765.21		1999.12	-476.479	-443.156	-22.8846	-787.753	3294.58	5544.52		1999.12	-443.41	-428.597	-5.54546	-716.138	3294.58	4278.04
			3772.18	1396.61	1321.83	1247.06	1232.6		2001.26	-304.926	-413.34	117.283	-543.946	3296.38	5751.66		2001.26	-389.202	-378.978	-1.29718	-621.85	3296.38	5577.79		2001.26	-464.776	-366.528	-90.3228	-588.203	3296.38	4289.88
			3773.86	1317.59	1247.02	1176.45	1165.4		2003.39	-440.487	-402.827	-29.0178	-691.732	3298.17	5768.94		2003.39	-390.302	-369.339	-12.2639	-790.802	3298.17	5628.61		2003.39	-496.674	-357.205	-131.746	-727.912	3298.17	4317.01
			3775.54	1265.64	1197.81	1129.99	1145.2		2005.52	-166.063	-381.8	223.928	-578.376	3299.96	5765.48		2005.52	-264.527	-350.06	93.7785	-661.212	3299.96	5672.4		2005.52	-314.534	-338.56	31.3462	-615.967	3299.96	4332.67
			3777.22	1194.52	1130.48	1066.44	1073.4		2007.65	-283.94	-384.567	108.877	-717.58	3301.76	5778.44		2007.65	-271.326	-352.597	89.5755	-820.352	3301.76	5675.66		2007.65	-427.737	-341.013	-79.3499	-722.079	3301.76	4313.8
			3778.9	1149.57	1087.92	1026.26	1033.4		2009.79	-134.326	-364.37	237.861	-553.599	3303.55	5763.59		2009.79	-212.121	-334.079	129.827	-632.886	3303.55	5613.6		2009.79	-298.127	-323.104	31.9634	-586.051	3303.55	4244.81
			3780.58	1087.83	1029.47	971.105	960		2011.92	-226.506	-382.353	164.051	-612.702	3305.34	5754.96		2011.92	-242.292	-350.567	116.532	-700.454	3305.34	5539.01		2011.92	-449.05	-339.051	-102.668	-635.586	3305.34	4191.32
			3782.26	1037.2	981.535	925.868	912.4		2014.05	-150.66	-294.097	149.746	-530.957	3307.13	5729.31		2014.05	-185.81	-269.648	90.1888	-607.001	3307.13	5478.28		2014.05	-302.806	-260.789	-36.3776	-575.695	3307.13	4128.57
			3783.94	972.458	920.253	868.047	817.6		2016.18	-179.888	-287.733	114.019	-700.485	3308.93	5720.56		2016.18	-263.221	-263.813	6.80613	-800.809	3308.93	5423.78		2016.18	-246.025	-255.147	14.638	-720.385	3308.93	4108.02
			3785.62	920.06	870.656	821.253	768.6		2018.31	-2.82949	-244.297	246.709	-541.65	3310.72	5698.39		2018.31	-171.453	-223.988	57.811	-619.225	3310.72	5383.12		2018.31	-219.523	-216.629	1.79068	-578.269	3310.72	4101.22
			3787.3	863.792	817.404	771.016	723.6		2020.43	-83.1259	-281.37	204.281	-690.084	3312.51	5678.93		2020.43	-272.161	-257.979	-8.10578	-788.918	3312.51	5380.51		2020.43	-271.451	-249.504	-16.5525	-712.034	3312.51	4117.92
			3788.97	819.454	775.445	731.437	713.6		2022.56	38.5379	-201.967	244.838	-537.61	3314.3	5686.27		2022.56	-85.6484	-185.177	103.89	-614.607	3314.3	5405.34		2022.56	-153.508	-179.093	29.458	-574.487	3314.3	4114.01
			3790.65	763.852	722.834	681.816	669.6		2024.69	-59.5769	-249.553	195.331	-617.038	3316.09	5703.03		2024.69	-102.388	-228.807	131.809	-705.411	3316.09	5390.82		2024.69	-161.136	-221.291	64.9394	-649.456	3316.09	4159
			3792.33	725.189	686.254	647.32	655.4		2026.82	48.0411	-168.213	219.863	-493.395	3317.88	5729.27		2026.82	-0.316651	-154.229	157.545	-564.06	3317.88	5389		2026.82	-72.1117	-149.163	80.2761	-534.184	3317.88	4197.71
			3794	679.778	643.294	606.811	584		2028.94	85.4356	-198.093	287.779	-618.362	3319.67	5780.56		2028.94	-123.061	-181.625	62.8424	-706.924	3319.67	5404.2		2028.94	-162.552	-175.659	16.9042	-640.472	3319.67	4271.79
			3795.68	642.673	608.198	573.722	543.6		2031.07	165.423	-175.407	344.593	-467.372	3321.45	5903.37		2031.07	7.61212	-160.825	172.225	-534.309	3321.45	5442.35		2031.07	-82.1359	-155.541	76.7685	-511.586	3321.45	4353.66
			3797.36	595.184	563.279	531.374	478		2033.2	72.229	-101.813	176.227	-636.028	3323.24	6023.65		2033.2	-39.684	-93.3493	55.8641	-727.121	3323.24	5483.79		2033.2	-129.02	-90.2827	-36.785	-651.392	3323.24	4490.93
			3799.03	571.762	541.138	510.514	450.2		2035.32	138.976	-41.2233	181.084	-481.354	3325.03	6143.68		2035.32	10.2513	-37.7963	48.9379	-550.293	3325.03	5568.35		2035.32	-35.4063	-36.5547	1.93872	-520.833	3325.03	4608.54
			3800.71	534.707	506.101	477.495	418.8		2037.44	1.33127	-94.8967	98.2639	-641.674	3326.82	6256.55		2037.44	-0.271341	-87.0077	88.7857	-733.575	3326.82	5657.23		2037.44	-59.9748	-84.1493	25.994	-661.564	3326.82	4736.06
			3802.38	494.242	467.841	441.44	419.8		2039.57	175.066	-27.6667	203.326	-505.409	3328.6	6348.83		2039.57	148.337	-25.3667	174.301	-577.794	3328.6	5730.22		2039.57	-13.9449	-24.5333	11.1189	-545.23	3328.6	4835.88
			3804.05	460.929	436.352	411.775	375		2041.69	151.202	-63.6333	216.2	-611.195	3330.39	6376.52		2041.69	6.86459	-58.3433	66.5822	-698.731	3330.39	5775		2041.69	9.43604	-56.4267	67.0827	-630.878	3330.39	4930.59
			3805.73	437.788	414.49	391.192	360.6		2043.81	365.196	1.93667	363.217	-473.778	3332.18	6362.51		2043.81	171.201	1.77567	169.384	-541.633	3332.18	5791.63		2043.81	90.6443	1.71733	88.8899	-506.4	3332.18	4977.54
			3807.4	389.369	368.712	348.054	307.2		2045.94	220.525	10.79	209.504	-524.597	3333.96	6345.9		2045.94	38.0248	9.893	27.8987	-599.73	3333.96	5803.06		2045.94	98.909	9.568	89.1341	-570.063	3333.96	5009.32
			3809.07	372.448	352.74	333.031	272		2048.06	337.956	28.7733	308.565	-480.145	3335.75	6331.05		2048.06	267.463	26.3813	240.461	-548.912	3335.75	5792.72		2048.06	50.8411	25.5147	24.7748	-509.371	3335.75	5041.51
			3810.75	347.527	329.199	310.87	246.4		2050.18	247.609	-12.45	260.326	-602.493	3337.53	6316.55		2050.18	216.447	-11.415	228.131	-688.783	3337.53	5792.71		2050.18	109.579	-11.04	120.857	-615.846	3337.53	5085.6
			3812.42	324.192	307.159	290.127	262.2		2052.3	300.162	8.02333	291.967	-455.722	3339.32	6324.4		2052.3	261.086	7.35633	253.557	-520.991	3339.32	5833.53		2052.3	82.3083	7.11467	75.0398	-484.416	3339.32	5134.79
			3814.09	296.485	280.986	265.487	247.8		2054.42	390.196	26.2833	363.348	-593.344	3341.1	6360.14		2054.42	143.201	24.0983	118.535	-678.323	3341.1	5909.06		2054.42	40.6443	23.3067	16.8337	-622.104	3341.1	5209.03
			3815.76	285.852	270.969	256.085	247.8		2056.54	423.479	94.0667	327.395	-474.325	3342.88	6414.17		2056.54	338.583	86.2467	250.305	-542.259	3342.88	5991.35		2056.54	166.99	83.4133	81.7727	-502.389	3342.88	5298.35
			3817.43	247.59	234.808	222.025	228		2058.66	417.267	76.0833	339.551	-528.182	3344.66	6459.68		2058.66	161.297	69.7583	89.8952	-603.828	3344.66	6089.12		2058.66	179.731	67.4667	110.805	-558.19	3344.66	5362.6
			3819.11	239.043	226.763	214.483	205.8		2060.77	504.194	130.863	370.522	-467.074	3346.45	6536.36		2060.77	317.403	119.984	194.593	-533.968	3346.45	6189.71		2060.77	239.267	116.043	120.715	-478.901	3346.45	5424.42
			3820.78	212.952	202.117	191.282	137.4		2062.89	457.903	139.717	315.189	-485.355	3348.23	6599.34		2062.89	266.358	128.102	135.239	-554.868	3348.23	6244.14		2062.89	177.13	123.893	50.5579	-511.962	3348.23	5473.42
			3822.45	208.345	197.798	187.25	127		2065.01	453.857	166.553	283.731	-451.215	3350.01	6669.4		2065.01	375.916	152.707	219.612	-515.838	3350.01	6270.33		2065.01	387.211	147.691	236.327	-483.202	3350.01	5499.61
			3824.11	187.774	178.371	168.967	98.2		2067.12	441.052	108.453	330.271	-526.683	3351.79	6737.63		2067.12	337.213	99.4373	235.433	-602.115	3351.79	6288.89		2067.12	200.094	96.1707	101.844	-554.539	3351.79	5503.58
			3825.78	192.531	182.908	173.284	100.8		2069.24	463.258	192.56	266.567	-428.586	3353.57	6845.79		2069.24	397.836	176.552	217.125	-489.968	3353.57	6329.66		2069.24	374.562	170.752	200.118	-456.773	3353.57	5520.15
			3827.45	174.931	166.288	157.644	79.6		2071.35	481.601	188.687	288.866	-585.223	3355.35	6926.58		2071.35	261.986	173.001	84.9104	-669.039	3355.35	6369.4		2071.35	200.41	167.317	29.4746	-601.455	3355.35	5557.53
			3829.12	164.855	156.785	148.715	104		2073.47	580.845	186.75	390.088	-420.06	3357.13	7016.43		2073.47	423.59	171.225	248.331	-480.221	3357.13	6455.78		2073.47	358.627	165.6	189.447	-460.08	3357.13	5596.92
			3830.79	151.514	144.19	136.866	73.6		2075.58	496.999	141.377	352.589	-525.891	3358.91	7121.18		2075.58	346.107	129.624	213.43	-601.209	3358.91	6581.03		2075.58	329.383	125.365	201.307	-560.409	3358.91	5648.06
			3832.46	144.204	137.3	130.395	101.6		2077.7	565.953	217.183	344.11	-400.663	3360.69	7221.02		2077.7	405.666	199.128	201.847	-458.046	3360.69	6733.93		2077.7	366.464	192.587	169.713	-444.449	3360.69	5718.79
			3834.12	118.86	113.341	107.822	80.4		2079.81	542.386	230.74	306.695	-494.364	3362.47	7271.53		2079.81	418.902	211.558	202.361	-565.167	3362.47	6856.98		2079.81	278.773	204.608	69.7413	-529.345	3362.47	5796.99
			3835.79	112.561	107.401	102.24	112.6		2081.92	614.864	199.753	410.825	-365.427	3364.25	7352.35		2081.92	442.58	183.147	255.119	-417.764	3364.25	6989.62		2081.92	290.002	177.131	109.042	-413.724	3364.25	5844.72
			3837.46	92.1235	88.0781	84.0327	65.2		2084.03	685.077	190.623	490.363	-506.435	3366.03	7435.64		2084.03	380.866	174.776	201.973	-578.967	3366.03	7087.07		2084.03	367.261	169.035	194.572	-537.192	3366.03	5917.02
			3839.12	84.4631	80.8423	77.2214	94		2086.14	659.287	237.38	416.814	-370.426	3367.8	7512.16		2086.14	467.355	217.646	244.582	-423.479	3367.8	7169.83		2086.14	505.143	210.496	290.095	-414.821	3367.8	5998.31
			3840.79	74.2095	71.1497	68.0899	53.8		2088.25	566.682	270.027	290.862	-510.859	3369.58	7589.51		2088.25	510.611	247.579	257.2	-584.025	3369.58	7231.53		2088.25	387.702	239.445	143.079	-540.354	3369.58	6078.23
			3842.46	84.1311	80.5453	76.9596	54.8		2090.36	690.346	238.21	447.025	-372.197	3371.36	7715.3		2090.36	540.124	218.407	316.572	-425.503	3371.36	7312.01		2090.36	414.646	211.232	198.846	-406.198	3371.36	6155.26
			3844.12	73.9423	70.9105	67.8787	-4.2		2092.47	514.049	209.16	300.402	-466.556	3373.13	7810.33		2092.47	493.415	191.772	297.126	-533.377	3373.13	7403.64		2092.47	395.717	185.472	206.235	-494.826	3373.13	6245.44
			3845.78	83.8249	80.267	76.709	37.6		2094.58	725.1	291.883	426.954	-374.749	3374.91	7917.75		2094.58	573.722	267.618	299.8	-428.421	3374.91	7509.55		2094.58	384.051	258.827	119.628	-396.872	3374.91	6313.11
			3847.45	72.3836	69.4462	66.5088	-16.2		2096.69	613.152	273.347	333.94	-476.54	3376.68	8063.24		2096.69	504.827	250.623	248.302	-544.79	3376.68	7630.79		2096.69	456.762	242.389	209.132	-486.324	3376.68	6385.07
			3849.11	78.9684	75.6815	72.3945	22		2098.8	639.513	307.93	324.976	-356.641	3378.46	8197.02		2098.8	608.968	282.331	319.987	-407.719	3378.46	7732.92		2098.8	400.985	273.056	122.025	-389.255	3378.46	6463.15
			3850.78	61.7395	59.383	57.0265	-3.6		2100.9	681.191	221.61	454.827	-469.008	3380.23	8323.11		2100.9	593.606	203.187	385.633	-536.18	3380.23	7825.22		2100.9	332.89	196.512	132.129	-491.355	3380.23	6546.29
			3852.44	61.8687	59.5092	57.1498	13.8		2103.01	728.958	287.733	435.051	-339.725	3382	8452.18		2103.01	565.531	263.813	295.504	-388.381	3382	7894.48		2103.01	450.878	255.147	190.215	-363.775	3382	6639.97
			3854.1	47.8336	46.2348	44.6359	3.2		2105.11	638.229	248.17	384.735	-499.762	3383.78	8577.41		2105.11	456.586	227.539	223.688	-571.338	3383.78	8005.84		2105.11	411.64	220.064	186.818	-517.715	3383.78	6744.37
			3855.77	56.3502	54.3022	52.2543	19.2		2107.22	770.86	290.223	474.409	-356.391	3385.55	8653.87		2107.22	474.984	266.096	202.62	-407.434	3385.55	8069.54		2107.22	524.247	257.355	261.328	-378.491	3385.55	6840.38
			3857.43	46.982	45.4522	43.9223	-23.6		2109.32	592.189	236.935	350.171	-468.351	3387.32	8753.27		2109.32	546.808	217.238	324.453	-535.429	3387.32	8144.69		2109.32	406.512	210.101	191.868	-486.228	3387.32	6900.13
			3859.09	46.2045	44.7367	43.2689	-4.4		2111.43	732.317	287.586	438.561	-349.889	3389.09	8820.95		2111.43	528.874	263.678	258.986	-400	3389.09	8225.28		2111.43	443.724	255.016	183.194	-381.19	3389.09	6940.56
			3860.75	38.8573	37.8123	36.7672	2		2113.53	601.175	245.943	349.955	-419.349	3390.87	8921.54		2113.53	594.684	225.497	363.875	-479.408	3390.87	8352.31		2113.53	397.551	218.089	174.746	-444.856	3390.87	6985.99
			3862.41	31.4077	30.7935	30.1793	-17		2115.64	690.354	305.926	377.864	-347.469	3392.64	9003.78		2115.64	589.855	280.494	302.754	-397.234	3392.64	8415.63		2115.64	437.474	271.279	160.329	-376.572	3392.64	7024.95
			3864.07	18.6421	18.7541	18.8662	0		2117.74	688.989	254.511	429.017	-428.346	3394.41	9083.7		2117.74	561.849	233.353	322.999	-489.694	3394.41	8538.5		2117.74	443.837	225.687	213.27	-460.247	3394.41	7074.18
									2119.84	660.987	252.085	403.494	-330.367	3396.18	9151.68		2119.84	568.051	231.128	331.478	-377.683	3396.18	8671.64		2119.84	335.459	223.535	107.091	-353.71	3396.18	7170.36
									2121.94	618.4	179.371	435.181	-502.549	3397.95	9238.82		2121.94	460.297	164.46	291.963	-574.524	3397.95	8832.35		2121.94	393.394	159.057	230.898	-514.201	3397.95	7301
									2124.04	727.095	250.838	470.876	-346.869	3399.72	9313.7		2124.04	513.127	229.985	277.725	-396.548	3399.72	8911.57		2124.04	409.296	222.429	182.057	-377.816	3399.72	7397.23
									2126.14	669.369	182.686	482.764	-422.823	3401.49	9423.4		2126.14	479.98	167.499	308.536	-483.38	3401.49	9023.65		2126.14	458.435	161.996	292.936	-441.696	3401.49	7509.04
									2128.24	652.864	244.304	403.318	-312.718	3403.25	9534.06		2128.24	501.85	223.995	272.58	-357.506	3403.25	9083.36		2128.24	521.662	216.636	300.342	-353.028	3403.25	7591.05
									2130.34	662.089	213.702	443.802	-416.143	3405.02	9680.59		2130.34	468.464	195.937	267.912	-475.744	3405.02	9151.17		2130.34	336.504	189.5	142.907	-432.464	3405.02	7661.22
									2132.44	708.432	219.937	483.775	-290.596	3406.79	9831.57		2132.44	592.614	201.653	386.211	-332.215	3406.79	9162.47		2132.44	428.352	195.029	229.107	-347.764	3406.79	7706.95
									2134.54	559.465	144.143	412.229	-429.539	3408.56	9969.96		2134.54	489.729	132.16	354.456	-491.057	3408.56	9240.37		2134.54	419.688	127.819	289.106	-449.866	3408.56	7767.82
									2136.63	668.716	219.95	444.046	-290.351	3410.32	10083.8		2136.63	558.996	201.665	352.581	-331.935	3410.32	9287.45		2136.63	400.697	195.04	201.44	-332.573	3410.32	7788.68
									2138.73	619.505	130.31	486.399	-451.031	3412.09	10242.5		2138.73	457.507	119.477	335.216	-515.628	3412.09	9404.94		2138.73	371.816	115.552	253.766	-475.93	3412.09	7840.04
									2140.82	603.05	169.597	429.814	-329.126	3413.86	10352.6		2140.82	533.685	155.498	374.525	-376.264	3413.86	9519.08		2140.82	314.376	150.389	160.735	-381.55	3413.86	7901.77
									2142.92	673.367	164.063	505.784	-427.147	3415.62	10447.5		2142.92	409.182	150.424	255.214	-488.323	3415.62	9679.29		2142.92	385.058	145.483	236.429	-447.189	3415.62	7970.4
									2145.02	542.283	158.253	380.635	-304.196	3417.39	10541.1		2145.02	509.76	145.097	361.245	-347.763	3417.39	9801.99		2145.02	343.388	140.331	200.023	-324.561	3417.39	8043.82
									2147.11	599.166	115.923	480.756	-370.6	3419.15	10632.9		2147.11	443.222	106.286	334.433	-423.678	3419.15	9956.63		2147.11	356.382	102.795	251.365	-403.822	3419.15	8164.23
									2149.2	572.296	74.4233	496.276	-309.765	3420.92	10651.8		2149.2	424.086	68.2363	354.243	-354.13	3420.92	10040.9		2149.2	270.971	65.9947	203.55	-338.723	3420.92	8272.48
									2151.3	473.419	56.9933	415.203	-439.562	3422.68	10683.8		2151.3	421.287	52.2553	367.801	-502.517	3422.68	10107.3		2151.3	244.769	50.5387	193.137	-452.52	3422.68	8358.1
									2153.39	602.323	57.5467	543.542	-255.013	3424.44	10695.8		2153.39	469.538	52.7627	415.532	-291.536	3424.44	10141.7		2153.39	231.516	51.0293	179.383	-297.076	3424.44	8425.07
									2155.48	509.555	-10.79	520.576	-450.173	3426.21	10692.3		2155.48	289.815	-9.893	299.941	-514.647	3426.21	10218.2		2155.48	281.15	-9.568	290.925	-485.48	3426.21	8494.32
									2157.57	447.807	6.64	441.025	-300.985	3427.97	10642.8		2157.57	369.879	6.088	363.648	-344.093	3427.97	10270		2157.57	317.536	5.888	311.521	-318.308	3427.97	8544.97
									2159.66	352.542	-70.55	424.606	-414.917	3429.73	10642.1		2159.66	283.488	-64.685	349.696	-474.341	3429.73	10344.7		2159.66	239.566	-62.56	303.479	-428.015	3429.73	8579.3
									2161.76	478.116	-22.6867	501.29	-279.511	3431.49	10642.1		2161.76	347.915	-20.8007	369.206	-319.543	3431.49	10408.5		2161.76	209.048	-20.1173	229.601	-313.581	3431.49	8602.61
									2163.84	361.156	-63.91	426.437	-380.2	3433.25	10677.7		2163.84	343.693	-58.597	403.67	-434.653	3433.25	10487		2163.84	193.176	-56.672	251.074	-393.093	3433.25	8627.61
									2165.93	560.912	-61.6967	623.932	-259.691	3435.01	10730.2		2165.93	253.09	-56.5677	310.99	-296.884	3435.01	10500.3		2165.93	235.959	-54.7093	291.851	-302.372	3435.01	8630.37
									2168.02	287.822	-89.3633	379.103	-368.017	3436.78	10841.2		2168.02	354.004	-81.9343	437.868	-420.725	3436.78	10527.2		2168.02	149.497	-79.2427	230.453	-394.672	3436.78	8609.54
									2170.11	490.169	-103.75	596.145	-267.44	3438.53	10926.4		2170.11	376.02	-95.125	473.386	-305.743	3438.53	10530.2		2170.11	159.76	-92	253.749	-301.677	3438.53	8584.28
									2172.2	264.473	-139.44	406.905	-400.766	3440.29	10989.8		2172.2	262.19	-127.848	393.049	-458.164	3440.29	10526.1		2172.2	103.857	-123.648	230.179	-438.94	3440.29	8573.85
									2174.28	423.35	-139.44	565.782	-277.527	3442.05	11029		2174.28	280.989	-127.848	411.849	-317.274	3442.05	10493.9		2174.28	154.06	-123.648	280.381	-307.767	3442.05	8553.89
									2176.37	307.235	-195.327	506.753	-340.941	3443.81	11039.2		2176.37	268.25	-179.089	451.557	-389.771	3443.81	10503.6		2176.37	147.432	-173.205	324.382	-392.01	3443.81	8555.16
									2178.46	440.655	-169.597	613.89	-213.426	3445.57	11051		2178.46	459.159	-155.498	618.32	-243.993	3445.57	10488.7		2178.46	170.158	-150.389	323.799	-267.615	3445.57	8584.72
									2180.54	266.862	-183.983	454.792	-306.623	3447.33	11067		2180.54	289.782	-168.688	462.444	-350.537	3447.33	10525.6		2180.54	161.625	-163.147	328.299	-338.991	3447.33	8654.45
									2182.63	250.269	-192.56	446.96	-197.02	3449.09	11081.1		2182.63	291.365	-176.552	472.075	-225.237	3449.09	10596.8		2182.63	123.768	-170.752	298.212	-249.364	3449.09	8691.08
									2184.71	306.379	-239.87	551.396	-351.434	3450.84	11119.3		2184.71	227.238	-219.929	452.348	-401.767	3450.84	10680.5		2184.71	112.982	-212.704	330.285	-379.544	3450.84	8752.05
									2186.8	307.92	-255.363	568.762	-244.912	3452.6	11196.8		2186.8	308.551	-234.134	548.2	-279.989	3452.6	10729.8		2186.8	85.1278	-226.443	316.467	-273.958	3452.6	8769.26
									2188.88	226.805	-314.57	548.124	-411.898	3454.36	11244.2		2188.88	98.8113	-288.419	394.024	-470.89	3454.36	10796.2		2188.88	-12.5006	-278.944	272.475	-419.709	3454.36	8758.44
									2190.96	204.663	-283.86	494.613	-239.181	3456.11	11277.7		2190.96	206.62	-260.262	473.013	-273.436	3456.11	10767.4		2190.96	72.3268	-251.712	329.481	-272.617	3456.11	8698.15
									2193.04	105.786	-333.937	446.888	-342.462	3457.87	11318.9		2193.04	190.821	-306.176	504.208	-391.51	3457.87	10713.5		2193.04	-5.87575	-296.117	296.644	-367.885	3457.87	8664.45
									2195.12	158.484	-342.237	508.063	-259.6	3459.62	11322.7		2195.12	105.449	-313.786	426.625	-296.78	3459.62	10664.3		2195.12	-0.596133	-303.477	309.443	-292.043	3459.62	8620.91
									2197.2	173.072	-396.463	578.042	-327.173	3461.38	11291.9		2197.2	62.0005	-363.504	434.067	-374.031	3461.38	10648.6		2197.2	-84.1531	-351.563	275.011	-354.761	3461.38	8610.39
									2199.28	119.601	-351.09	478.223	-242.41	3463.13	11237.2		2199.28	141.986	-321.903	471.471	-277.128	3463.13	10627.8		2199.28	-58.5904	-311.328	259.469	-272.859	3463.13	8590.17
									2201.36	60.0995	-376.543	444.722	-374.85	3464.88	11196.6		2201.36	-47.5481	-345.24	305.824	-428.537	3464.88	10678		2201.36	-57.6089	-333.899	283.509	-384.283	3464.88	8588.62
									2203.44	50.9116	-432.983	493.185	-247.345	3466.64	11163.2		2203.44	86.8193	-396.988	493.158	-282.769	3466.64	10721.5		2203.44	-90.7009	-383.947	301.547	-269.285	3466.64	8587.4
									2205.52	-52.6687	-478.357	435.951	-393.287	3468.39	11148.6		2205.52	-119.271	-438.59	329.649	-449.614	3468.39	10752.5		2205.52	-147.975	-424.181	285.378	-432.821	3468.39	8573.88
									2207.6	27.3834	-459.267	496.504	-278.176	3470.14	11124.6		2207.6	90.8338	-421.087	521.839	-318.016	3470.14	10747.5		2207.6	-189.264	-407.253	226.795	-298.825	3470.14	8545.28
									2209.68	-93.364	-518.197	435.951	-352.598	3471.89	11138.6		2209.68	-129.101	-475.118	357.207	-403.097	3471.89	10720.4		2209.68	-176.877	-459.509	292.568	-384.009	3471.89	8534.41
									2211.76	112.784	-491.637	614.969	-228.057	3473.64	11140.1		2211.76	-17.2471	-450.766	444.136	-260.719	3473.64	10668.6		2211.76	-178.913	-435.957	266.471	-258.38	3473.64	8498.79
									2213.83	-138.124	-585.703	460.146	-295.42	3475.4	11109.9		2213.83	-37.3636	-537.012	512.298	-337.73	3475.4	10613.2		2213.83	-132.074	-519.371	398.527	-334.238	3475.4	8453.64
									2215.91	-82.9903	-549.737	478.541	-281.609	3477.15	11073.4		2215.91	-111.634	-504.036	404.274	-321.941	3477.15	10555.5		2215.91	-292.07	-487.477	205.947	-300.324	3477.15	8415.03
									2217.98	-140.963	-605.623	477.654	-353.742	3478.9	11059.6		2217.98	-98.1824	-555.276	470.173	-404.405	3478.9	10500		2217.98	-204.526	-537.035	344.12	-376.756	3478.9	8388.87
									2220.06	-29.7565	-570.21	552.687	-221.332	3480.65	11006.9		2220.06	-5.55943	-522.807	529.562	-253.032	3480.65	10462.4		2220.06	-238.059	-505.632	278.506	-255.839	3480.65	8350.93
									2222.13	-34.9799	-675.067	654.57	-357.402	3482.4	10926.1		2222.13	-223.375	-618.947	410.151	-408.59	3482.4	10402.8		2222.13	-317.524	-598.613	294.033	-395.455	3482.4	8328.23
									2224.2	-101.278	-611.71	523.556	-236.939	3484.14	10859.9		2224.2	-195.881	-560.857	378.186	-270.874	3484.14	10333.4		2224.2	-146.83	-542.432	407.33	-271.412	3484.14	8284.54
									2226.28	-146.934	-664	531.312	-322.801	3485.89	10753		2226.28	-156.103	-608.8	467.037	-369.033	3485.89	10263.6		2226.28	-321.702	-588.8	279.829	-350.231	3485.89	8224.08
									2228.35	-131.661	-648.783	531.042	-235.707	3487.64	10629.9		2228.35	-238.621	-594.848	370.239	-269.465	3487.64	10200.3		2228.35	-279.458	-575.307	308.288	-254.572	3487.64	8134.25
									2230.42	-198.182	-699.137	515.955	-302.644	3489.39	10536.6		2230.42	-162.551	-641.016	493.563	-345.989	3489.39	10111.5		2230.42	-452.259	-619.957	181.103	-334.588	3489.39	8056.57
									2232.49	-135.911	-690.56	569.466	-186.21	3491.14	10457.1		2232.49	-113.048	-633.152	535.017	-212.879	3491.14	10035.4		2232.49	-289.94	-612.352	335.652	-227.456	3491.14	7974.56
									2234.56	-315.469	-774.39	475.535	-345.465	3492.88	10368.9		2234.56	-338.014	-710.013	388.723	-394.943	3492.88	9959.08		2234.56	-405.253	-686.688	296.282	-356.809	3492.88	7907.5
									2236.63	-132.633	-738.147	621.35	-179.822	3494.63	10310.7		2236.63	-151.776	-676.783	540.948	-205.576	3494.63	9870.47		2236.63	-366.119	-654.549	302.583	-232.067	3494.63	7847.98
									2238.7	-323.972	-786.84	479.75	-323.033	3496.38	10226.5		2238.7	-343.682	-721.428	394.738	-369.297	3496.38	9763.04		2238.7	-410.858	-697.728	301.957	-349.42	3496.38	7808.25
									2240.77	-245.08	-784.073	555.816	-208.749	3498.12	10098.8		2240.77	-260.778	-718.891	475.046	-238.646	3498.12	9662.57		2240.77	-349.944	-695.275	360.364	-226.215	3498.12	7747.67
									2242.84	-294.24	-803.993	527.003	-319.81	3499.87	9985.25		2242.84	-266.351	-737.155	488.168	-365.613	3499.87	9550.06		2242.84	-472.462	-712.939	255.892	-348.854	3499.87	7676.73
									2244.91	-361.724	-789.053	444.259	-190.54	3501.61	9874.34		2244.91	-302.31	-723.457	438.188	-217.829	3501.61	9442.02		2244.91	-435.137	-699.691	279.682	-235.046	3501.61	7602.81
									2246.97	-324.07	-847.707	541.824	-276.807	3503.36	9763.9		2246.97	-394.511	-777.235	401.031	-316.451	3503.36	9324.45		2246.97	-539.935	-751.701	228.02	-313.846	3503.36	7510.37
									2249.04	-321.511	-837.747	534.209	-171.564	3505.1	9668.11		2249.04	-313.446	-768.103	472.749	-196.136	3505.1	9207.78		2249.04	-474.548	-742.869	284.383	-224.818	3505.1	7395.58
									2251.11	-444.546	-928.493	503.869	-306.499	3506.84	9583.72		2251.11	-435.341	-851.305	436.016	-350.396	3506.84	9094.82		2251.11	-520.837	-823.339	320.304	-345.087	3506.84	7294.94
									2253.17	-355.999	-835.81	497.744	-212.843	3508.59	9470.88		2253.17	-364.365	-766.327	420.012	-243.326	3508.59	8993.23		2253.17	-501.899	-741.152	255.278	-246.273	3508.59	7209.4
									2255.24	-479.235	-936.793	477.658	-340.346	3510.33	9351.94		2255.24	-453.508	-858.915	425.639	-389.09	3510.33	8914.59		2255.24	-587.947	-830.699	260.712	-376.722	3510.33	7122.41
									2257.3	-407.539	-917.703	529.853	-237.804	3512.07	9200.52		2257.3	-351.678	-841.412	509.554	-271.862	3512.07	8850.88		2257.3	-590.045	-813.771	241.321	-267.652	3512.07	7052.12
									2259.37	-328.681	-931.537	622.842	-317.52	3513.81	9066.33		2259.37	-498.869	-854.096	375.345	-362.996	3513.81	8797		2259.37	-613.218	-826.037	230.68	-350.594	3513.81	6997.4
									2261.43	-349.262	-941.497	612.435	-184.837	3515.55	8952.3		2261.43	-435.959	-863.228	447.601	-211.31	3515.55	8731.98		2261.43	-576.492	-834.869	276.429	-228.757	3515.55	6925.19
									2263.49	-518.074	-985.21	488.274	-265.221	3517.3	8838.29		2263.49	-427.327	-903.307	497.257	-303.206	3517.3	8663.08		2263.49	-555.4	-873.632	337.122	-289.97	3517.3	6837.64
									2265.56	-515.255	-949.243	454.354	-193.386	3519.04	8724.04		2265.56	-501.296	-870.33	389.535	-221.083	3519.04	8541.37		2265.56	-555.7	-841.739	304.239	-229.229	3519.04	6751.37
									2267.62	-598.629	-1009.28	432.305	-334.462	3520.78	8635.49		2267.62	-564.763	-925.376	382.409	-382.364	3520.78	8422.52		2267.62	-605.507	-894.976	308.82	-364.316	3520.78	6665.77
									2269.68	-513.907	-1007.9	515.614	-231.983	3522.52	8537.11		2269.68	-520.482	-924.108	425.393	-265.207	3522.52	8284.42		2269.68	-641.06	-893.749	272.014	-240.803	3522.52	6574.8
									2271.74	-576.41	-1030.86	476.567	-352.758	3524.26	8431.14		2271.74	-612.814	-945.162	354.611	-403.28	3524.26	8160.35		2271.74	-680.456	-914.112	253.421	-377.055	3524.26	6489.7
									2273.8	-516.249	-1039.71	545.771	-224.931	3525.99	8353.54		2273.8	-542.632	-953.279	433.101	-257.146	3525.99	8023.53		2273.8	-709.908	-921.963	231.989	-244.206	3525.99	6403.58
									2275.86	-591.487	-1095.32	527.336	-290.419	3527.73	8262.01		2275.86	-610.572	-1004.27	417.349	-332.013	3527.73	7907.44		2275.86	-669.334	-971.275	322.941	-329.218	3527.73	6305.36
									2277.92	-601.934	-1056.31	477.043	-201.4	3529.47	8162.48		2277.92	-548.933	-968.499	442.379	-230.244	3529.47	7759.24		2277.92	-657.604	-936.683	299.331	-229.658	3529.47	6197.7
									2279.98	-648.913	-1100.58	475.28	-237.663	3531.21	8029.88		2279.98	-528.145	-1009.09	504.709	-271.702	3531.21	7635.3		2279.98	-745.852	-975.936	251.186	-277.636	3531.21	6091.54
									2282.03	-634.159	-1128.8	518.859	-173.336	3532.95	7874.12		2282.03	-639.547	-1034.96	419.791	-198.162	3532.95	7476.44		2282.03	-665.447	-1000.96	357.156	-208.299	3532.95	5988.65
									2284.09	-724.306	-1161.72	462.343	-277.741	3534.68	7692.41		2284.09	-636.603	-1065.15	453.632	-317.519	3534.68	7338.11		2284.09	-655.034	-1030.15	397.395	-298.921	3534.68	5907.64
									2286.15	-666.759	-1151.21	509.151	-171.7	3536.42	7506.17		2286.15	-680.627	-1055.51	399.741	-196.29	3536.42	7205.53		2286.15	-731.096	-1020.83	311.808	-196.761	3536.42	5839.27
									2288.2	-793.564	-1160.34	391.671	-316.691	3538.16	7321.51		2288.2	-731.331	-1063.88	357.606	-362.048	3538.16	7100.94		2288.2	-769.212	-1028.93	281.963	-331.355	3538.16	5790.13
									2290.26	-592.333	-1140.42	572.555	-154.92	3539.89	7159.25		2290.26	-537.055	-1045.61	533.188	-177.108	3539.89	6966.17		2290.26	-707.578	-1011.26	325.551	-184.624	3539.89	5732.8
									2292.32	-690.043	-1176.39	511.584	-269.715	3541.63	7022.56		2292.32	-723.009	-1078.59	380.987	-308.344	3541.63	6877.6		2292.32	-742.441	-1043.16	323.271	-280.258	3541.63	5668.07
									2294.37	-602.617	-1233.66	657.508	-136.832	3543.36	6895.73		2294.37	-568.437	-1131.1	589.306	-156.43	3543.36	6770.36		2294.37	-724.923	-1093.94	392.671	-170.742	3543.36	5576.18
									2296.42	-625.907	-1239.47	640.153	-209.163	3545.1	6794.02		2296.42	-612.482	-1136.43	550.713	-239.119	3545.1	6667.18		2296.42	-804.06	-1099.09	318.798	-227.318	3545.1	5481.74
									2298.48	-721.197	-1222.04	527.059	-110.214	3546.83	6701.25		2298.48	-576.527	-1120.45	570.31	-125.999	3546.83	6559.12		2298.48	-756.197	-1083.64	350.87	-153.349	3546.83	5349.55
									2300.53	-772.926	-1304.76	559.828	-234.893	3548.56	6615.27		2300.53	-787.472	-1196.29	436.998	-268.535	3548.56	6482.77		2300.53	-841.435	-1156.99	340.573	-255.72	3548.56	5230.87
									2302.58	-710.752	-1238.91	554.742	-115.612	3550.3	6521.23		2302.58	-644.964	-1135.92	517.711	-132.169	3550.3	6387.61		2302.58	-764.304	-1098.6	358.052	-136.41	3550.3	5124.52
									2304.64	-856.882	-1330.21	501.871	-280.818	3552.03	6423.09		2304.64	-769.828	-1219.63	478.529	-321.037	3552.03	6287.57		2304.64	-779.893	-1179.56	425.174	-276.803	3552.03	5028.14
									2306.69	-820.629	-1277.09	483.864	-85.8038	3553.76	6327.18		2306.69	-632.763	-1170.93	565.742	-98.0926	3553.76	6174.88		2306.69	-776.507	-1132.46	380.438	-114.776	3553.76	4913.38
									2308.74	-831.533	-1319.15	515.916	-213.145	3555.49	6206.25		2308.74	-783.014	-1209.48	454.957	-243.671	3555.49	6053.02		2308.74	-848.253	-1169.75	346.788	-227.751	3555.49	4837.15
									2310.79	-808.533	-1299.5	518.851	-93.2897	3557.23	6086.94		2310.79	-687.014	-1191.47	532.523	-106.651	3557.23	5916.1		2310.79	-833.253	-1152.33	343.993	-100.993	3557.23	4762.51
									2312.84	-862.255	-1326.34	492.541	-173.598	3558.96	5981.21		2312.84	-817.296	-1216.08	427.426	-198.461	3558.96	5773.84		2312.84	-853.7	-1176.13	347.858	-191.495	3558.96	4680.87
									2314.89	-776.141	-1320.81	573.004	-88.1606	3560.69	5887.31		2314.89	-756.556	-1211	482.973	-100.787	3560.69	5653.91		2314.89	-829.072	-1171.22	367.474	-91.4755	3560.69	4606.98
									2316.93	-856.915	-1380.29	552.989	-116.816	3562.42	5784.07		2316.93	-813.943	-1265.54	481.409	-133.546	3562.42	5543.67		2316.93	-861.229	-1223.97	389.203	-131.54	3562.42	4570.94
									2318.98	-722.554	-1330.77	636.764	138.115	3564.15	5703.26		2318.98	-713.802	-1220.14	535.074	157.896	3564.15	5441.29		2318.98	-800.006	-1180.05	405.562	100.075	3564.15	4520.26
									2321.03	-855.942	-1380.84	554.527	181.103	3565.88	5624.44		2321.03	-848.394	-1266.05	447.477	207.041	3565.88	5341.26		2321.03	-855.774	-1224.46	395.16	148.794	3565.88	4465.6
									2323.08	-816.7	-1363.69	576.248	433.589	3567.61	5518.54		2323.08	-763.589	-1250.32	516.185	495.688	3567.61	5241.31		2323.08	-982.933	-1209.25	252.461	385.811	3567.61	4417.22
									2325.12	-919.498	-1454.71	566.427	173.867	3569.34	5399		2325.12	-1022.83	-1333.78	342.364	198.769	3569.34	5148.79		2325.12	-915.881	-1289.96	401.973	125.743	3569.34	4363.96
									2327.17	-789.963	-1401.04	641.136	101.856	3571.06	5279.65		2327.17	-823.182	-1284.57	491.643	116.444	3571.06	5047.99		2327.17	-995.526	-1242.37	273.704	78.9554	3571.06	4275.81
									2329.21	-1032.65	-1414.32	412.019	9.13625	3572.79	5179.77		2329.21	-857.686	-1296.74	469.602	10.4447	3572.79	4969.92		2329.21	-912.845	-1254.14	368.416	-26.4682	3572.79	4185.91
									2331.26	-913.285	-1446.69	564.444	30.6111	3574.52	5071.04		2331.26	-862.545	-1326.42	495.121	34.9952	3574.52	4905.99		2331.26	-869.622	-1282.85	440.964	-19.0049	3574.52	4078.76
									2333.3	-1038.08	-1485.98	479.774	-139.59	3576.24	4985.32		2333.3	-963.585	-1362.44	430.95	-159.582	3576.24	4852.5		2333.3	-973.946	-1317.69	372.23	-161.052	3576.24	3985.98
									2335.34	-885.022	-1479.61	626.337	-18.4494	3577.97	4915.26		2335.34	-798.951	-1356.61	589.613	-21.0918	3577.97	4777.38		2335.34	-955.029	-1312.04	385.382	-41.6698	3577.97	3900.56
									2337.39	-1066.35	-1512.81	478.921	-205.372	3579.7	4832.4		2337.39	-995.977	-1387.05	423.744	-234.786	3579.7	4715.92		2337.39	-1019.92	-1341.48	350.572	-211.65	3579.7	3843.18
									2339.43	-959.345	-1504.79	577.73	-42.8518	3581.42	4706.94		2339.43	-1037.11	-1379.69	375.08	-48.989	3581.42	4624.53		2339.43	-996.502	-1334.37	366.718	-72.0434	3581.42	3795.65
									2341.47	-1076.95	-1526.09	481.885	-158.849	3583.15	4586.87		2341.47	-1078.86	-1399.23	353.328	-181.6	3583.15	4499.52		2341.47	-1142.94	-1353.26	239.576	-168.415	3583.15	3772.17
									2343.51	-909.855	-1534.67	657.742	-63.4811	3584.87	4453.37		2343.51	-1000.11	-1407.09	440.126	-72.5728	3584.87	4358.64		2343.51	-1063.69	-1360.86	326.599	-79.8523	3584.87	3703
									2345.55	-1141.8	-1549.61	441.055	-133.549	3586.6	4306.73		2345.55	-979.001	-1420.79	475.252	-152.676	3586.6	4224.36		2345.55	-1021.98	-1374.11	381.844	-141.032	3586.6	3632.34
									2347.59	-1044.81	-1557.63	546.242	-25.5932	3588.32	4194.98		2347.59	-961.462	-1428.14	500.32	-29.2586	3588.32	4093.48		2347.59	-1141.15	-1381.23	269.944	-56.1805	3588.32	3532.73
									2349.64	-1105.24	-1557.36	485.533	-165.885	3590.05	4119.27		2349.64	-991.035	-1427.89	470.488	-189.643	3590.05	3986.22		2349.64	-1111.67	-1380.98	299.175	-176.93	3590.05	3412.26
									2351.67	-1049.71	-1535.5	518.73	-44.9974	3591.77	4048.39		2351.67	-948.713	-1407.85	492.298	-51.442	3591.77	3921.71		2351.67	-1059.89	-1361.6	331.146	-50.7511	3591.77	3296.87
									2353.71	-1160.47	-1605.5	479.468	-167.158	3593.49	3998.92		2353.71	-1120.98	-1472.03	385.725	-191.098	3593.49	3875.71		2353.71	-1130.09	-1423.67	324.361	-160.856	3593.49	3212.5
									2355.75	-1037.48	-1568.7	564.874	-27.1939	3595.22	3951.09		2355.75	-1012.44	-1438.29	459.732	-31.0887	3595.22	3829.47		2355.75	-1168.26	-1391.04	252.857	-32.412	3595.22	3106.46
									2357.79	-1181	-1609.65	463.177	-107.873	3596.94	3881.22		2357.79	-1123.76	-1475.83	386.837	-123.322	3596.94	3777.72		2357.79	-1046.03	-1427.35	412.18	-124.188	3596.94	3035.88
									2359.82	-1082.43	-1606.05	558.075	-5.02736	3598.66	3792.34		2359.82	-1010.13	-1472.54	497.091	-5.74738	3598.66	3704.47		2359.82	-1078.93	-1424.16	376.026	-23.1389	3598.66	2981.18
									2361.86	-1155.82	-1620.16	499.102	-55.2591	3600.38	3701.98		2361.86	-997.923	-1485.47	522.538	-63.1733	3600.38	3601.38		2361.86	-1119.32	-1436.67	348.419	-68.371	3600.38	2900.11
									2363.9	-1148.51	-1620.99	507.256	29.0693	3602.1	3591.75		2363.9	-981.685	-1486.23	539.555	33.2326	3602.1	3482.9		2363.9	-1150.18	-1437.41	318.305	9.27398	3602.1	2820.91
									2365.93	-1180.93	-1657.79	512.425	-64.8292	3603.82	3507.38		2365.93	-1175.8	-1519.97	379.976	-74.1141	3603.82	3374.74		2365.93	-1176.53	-1470.04	325.292	-76.4996	3603.82	2766.82
									2367.97	-1074.14	-1598.41	558.562	37.0873	3605.54	3439.7		2367.97	-939.881	-1465.53	560.171	42.399	3605.54	3246.09		2367.97	-1097.17	-1417.39	350.867	18.3495	3605.54	2680.8
									2370	-1195.49	-1707.1	548.232	-105.334	3607.26	3374.68		2370	-1148.9	-1565.18	453.152	-120.42	3607.26	3129.44		2370	-1146.43	-1513.76	400.065	-105.005	3607.26	2593.87
									2372.03	-1183.69	-1672.3	524.483	62.4255	3608.98	3301.93		2372.03	-1035.65	-1533.28	533.736	71.3661	3608.98	3017.92		2372.03	-1117.48	-1482.9	397.486	41.4956	3608.98	2521.86
									2374.07	-1293.09	-1650.54	392.868	-41.5175	3610.7	3231.63		2374.07	-1115.11	-1513.33	433.861	-47.4637	3610.7	2933.79		2374.07	-1177.66	-1463.61	317.595	-45.6509	3610.7	2436.36
									2376.1	-1175.04	-1661.45	522.056	88.9598	3612.42	3142.27		2376.1	-1030.47	-1523.33	528.743	101.701	3612.42	2836.21		2376.1	-1128.12	-1473.29	377.02	74.5733	3612.42	2351.09
									2378.13	-1266.12	-1683.66	453.665	-27.9473	3614.14	3037.25		2378.13	-1063.23	-1543.69	516.827	-31.9499	3614.14	2783.74		2378.13	-1118	-1492.98	407.262	-20.7133	3614.14	2291.44
									2380.16	-1159.04	-1686.99	564.151	102.376	3615.85	2950.42		2380.16	-1036.6	-1546.75	546.58	117.038	3615.85	2744.93		2380.16	-1155.71	-1495.94	372.574	94.1816	3615.85	2218.44
									2382.2	-1170.22	-1709.77	576.23	-7.79146	3617.57	2880.68		2382.2	-1146.44	-1567.63	458.12	-8.90735	3617.57	2725.77		2382.2	-1161.42	-1516.13	387.493	-10.0081	3617.57	2160.37
									2384.23	-1144.88	-1688.28	579.621	145.572	3619.29	2835.22		2384.23	-1009.42	-1547.93	574.964	166.421	3619.29	2702.76		2384.23	-1146.16	-1497.07	383.283	130.467	3619.29	2117.11
									2386.26	-1220.62	-1734.41	551.001	-15.9322	3621.01	2791.28		2386.26	-1145.69	-1590.22	481.986	-18.214	3621.01	2702.67		2386.26	-1199.98	-1537.98	371.253	-27.6053	3621.01	2059.73
									2388.28	-1157.27	-1668.02	546.545	100.921	3622.72	2758.31		2388.28	-1137.01	-1529.36	428.366	115.375	3622.72	2682.38		2388.28	-1109.93	-1479.11	401.168	105.342	3622.72	1986.07
									2390.31	-1250.04	-1721.26	508.152	27.3734	3624.44	2733.56		2390.31	-1206.4	-1578.17	408.942	31.2938	3624.44	2657.33		2390.31	-1201.08	-1526.32	358.241	23.1186	3624.44	1940.17
									2392.34	-1202.12	-1705.65	540.127	185.775	3626.15	2707.98		2392.34	-1087.16	-1563.86	513.531	212.382	3626.15	2640.82		2392.34	-1108.96	-1512.48	436.219	165.161	3626.15	1873.21
									2394.37	-1152.32	-1754.07	639.376	88.0736	3627.87	2665.37		2394.37	-1112.78	-1608.25	533.346	100.688	3627.87	2612.91		2394.37	-1166.43	-1555.41	422.614	95.6484	3627.87	1800.95
									2396.4	-1134.09	-1713.12	615.789	192.377	3629.58	2617.78		2396.4	-1000.84	-1570.7	606.859	219.929	3629.58	2572.56		2396.4	-1066	-1519.1	485.945	191.343	3629.58	1735.35
									2398.42	-1291.88	-1752.13	497.845	56.2731	3631.3	2586.61		2398.42	-1217.42	-1606.47	426.889	64.3325	3631.3	2525.61		2398.42	-1119.16	-1553.7	468.13	55.6634	3631.3	1692.61
									2400.45	-1228.78	-1736.08	544.554	199.091	3633.01	2533.04		2400.45	-1080.81	-1591.76	548.445	227.605	3633.01	2472.88		2400.45	-1219.49	-1539.47	353.26	197.741	3633.01	1629.23
									2402.47	-1267.3	-1819.91	591.661	48.4213	3634.72	2486.4		2402.47	-1194.13	-1668.62	513.794	55.3562	3634.72	2400		2402.47	-1211.26	-1613.8	437.433	44.1562	3634.72	1578.16
									2404.5	-1172.53	-1742.72	607.581	186.073	3636.43	2428.49		2404.5	-1158.2	-1597.85	477.28	212.723	3636.43	2318.4		2404.5	-1127.27	-1545.35	451.493	181.973	3636.43	1525.09
									2406.52	-1251.71	-1775.37	561.748	141.277	3638.15	2401.79		2406.52	-1159.37	-1627.78	506.746	161.511	3638.15	2238.94		2406.52	-1121.2	-1574.3	487.145	122.965	3638.15	1477.06
									2408.55	-1070.88	-1712.84	678.711	228.921	3639.86	2348.29		2408.55	-1050.02	-1570.45	557.424	261.707	3639.86	2173.43		2408.55	-1105.91	-1518.86	445.784	222.526	3639.86	1401.25
									2410.57	-1229.96	-1783.67	591.98	198.544	3641.57	2307.61		2410.57	-1013.78	-1635.39	660.134	226.98	3641.57	2121.91		2410.57	-1200.79	-1581.66	415.07	193.436	3641.57	1346.86
									2412.59	-1039.48	-1754.07	752.218	283.339	3643.28	2263.08		2412.59	-1017.9	-1608.25	628.232	323.919	3643.28	2076.41		2412.59	-1116.94	-1555.41	472.103	285.656	3643.28	1294.53
									2414.62	-1301.03	-1801.1	538.711	179.286	3644.99	2257.59		2414.62	-1111.67	-1651.37	578.598	204.963	3644.99	2070.98		2414.62	-1172.26	-1597.12	459.396	186.878	3644.99	1253.1
									2416.64	-1111.8	-1756	681.883	340.24	3646.7	2224.26		2416.64	-955.527	-1610.02	692.419	388.969	3646.7	2064.52		2416.64	-1031.21	-1557.13	559.591	312.145	3646.7	1207.74
									2418.66	-1198.12	-1772.05	611.946	207.19	3648.41	2203.2		2418.66	-1134.55	-1624.73	528.452	236.864	3648.41	2039.84		2418.66	-1113.1	-1571.36	492.24	205.688	3648.41	1189.84
									2420.68	-1039.8	-1757.94	755.855	385.721	3650.12	2161.86		2420.68	-1000.19	-1611.8	649.573	440.964	3650.12	1994.53		2420.68	-1077	-1558.85	515.553	373.315	3650.12	1159.91
									2422.7	-1112.19	-1777.86	703.814	247.598	3651.83	2106.01		2422.7	-1059.78	-1630.06	608.675	283.059	3651.83	1950.69		2422.7	-1054.77	-1576.51	555.832	262.051	3651.83	1112.48
									2424.72	-1113.08	-1768.73	693.603	412.087	3653.54	2026.07		2424.72	-968.043	-1621.69	691.846	471.107	3653.54	1864.9		2424.72	-1066.14	-1568.42	536.189	416.035	3653.54	1053.16
									2426.74	-1183.64	-1791.42	646.21	352.527	3655.25	1955.81		2426.74	-975.009	-1642.49	706.171	403.017	3655.25	1784.48		2426.74	-1078.45	-1588.53	544.428	353.493	3655.25	1008.95
									2428.76	-1074.05	-1769.56	733.471	428.033	3656.96	1877.27		2428.76	-918.255	-1622.45	742.413	489.336	3656.96	1722.69		2428.76	-1012.39	-1569.15	590.694	421.555	3656.96	947.996
									2430.78	-1149.5	-1804.7	693.919	309.28	3658.67	1820.81		2430.78	-1028.02	-1654.67	665.622	353.576	3658.67	1673.32		2430.78	-1107.9	-1600.31	527.009	312.405	3658.67	891.62
									2432.79	-1114.65	-1767.9	691.183	434.89	3660.37	1771.62		2432.79	-1003.67	-1620.93	655.438	497.175	3660.37	1612.11		2432.79	-1077.24	-1567.68	524.332	430.52	3660.37	853.547
									2434.81	-1280.41	-1828.49	587.309	294.3	3662.08	1717.7		2434.81	-1088.8	-1676.48	627.171	336.45	3662.08	1570.08		2434.81	-1128.85	-1621.41	527.611	303.322	3662.08	837.754
									2436.83	-1168.2	-1830.98	702.063	409.125	3663.79	1663.9		2436.83	-1033.31	-1678.77	684.997	467.72	3663.79	1516.73		2436.83	-1069.97	-1623.62	588.748	398.282	3663.79	816.024
									2438.84	-1213.24	-1866.67	693.481	294.869	3665.49	1619.34		2438.84	-1146.29	-1711.49	605.51	337.101	3665.49	1453.62		2438.84	-1103.72	-1655.26	587.33	309.945	3665.49	803.418
									2440.86	-1165.14	-1833.19	707.382	354.283	3667.2	1563.79		2440.86	-1073.54	-1680.8	646.843	405.024	3667.2	1376.57		2440.86	-1057.47	-1625.58	603.256	368.078	3667.2	790.959
									2442.87	-1257.6	-1851.18	633.294	302.337	3668.9	1516.72		2442.87	-1130.43	-1697.28	606.829	345.638	3668.9	1320.83		2442.87	-1113.95	-1641.53	563.071	311.685	3668.9	787.154
									2444.89	-1155.61	-1846.2	730.195	389.593	3670.61	1473.33		2444.89	-1092.76	-1692.72	639.829	445.39	3670.61	1252.17		2444.89	-1127.53	-1637.11	544.976	401.486	3670.61	772.706
									2446.9	-1411.43	-1891.29	520.441	300.813	3672.31	1421.9		2446.9	-1054.79	-1734.07	720.12	343.896	3672.31	1200.19		2446.9	-1194.23	-1677.1	519.131	284.477	3672.31	752.346
									2448.91	-1182.47	-1873.59	731.314	387.471	3674.02	1372.74		2448.91	-1081.57	-1717.83	676.724	442.965	3674.02	1155.47		2448.91	-1100.36	-1661.4	596.962	392.339	3674.02	725.39
									2450.93	-1420.73	-1950.5	571.615	249.75	3675.72	1329.2		2450.93	-1132.16	-1788.35	698.311	285.519	3675.72	1136.27		2450.93	-1235.95	-1729.6	531.047	270.054	3675.72	702.607
									2452.94	-1211.65	-1873.31	701.852	378.937	3677.42	1266.2		2452.94	-1037.74	-1717.58	720.293	433.208	3677.42	1089.81		2452.94	-1147.28	-1661.15	549.788	379.595	3677.42	662.261
									2454.95	-1297.66	-1899.04	642.128	248.911	3679.13	1209.98		2454.95	-1114.4	-1741.17	667.777	284.56	3679.13	1065.55		2454.95	-1136.07	-1683.97	584.306	268.512	3679.13	620.99
									2456.96	-1147.96	-1875.16	767.43	373.989	3680.83	1159.19		2456.96	-1196.78	-1719.27	562.992	427.552	3680.83	1027.49		2456.96	-1195.79	-1662.79	502.95	398.151	3680.83	588.552
									2458.97	-1209.85	-1922.62	754.022	326.583	3682.53	1101.95		2458.97	-1135.9	-1762.79	668.407	373.356	3682.53	994.121		2458.97	-1120.58	-1704.88	621.161	330.079	3682.53	573.396
									2460.98	-1191.37	-1875.78	724.656	392.713	3684.23	1036.73		2460.98	-1014.22	-1719.84	746.128	448.957	3684.23	932.701		2460.98	-1199.35	-1663.34	499.958	424.262	3684.23	546.595
									2462.99	-1252.61	-1908.28	696.615	283.667	3685.93	994.025		2462.99	-1227.16	-1749.64	563.688	324.294	3685.93	904.625		2462.99	-1170.78	-1692.16	557.974	306.537	3685.93	539.996
									2465	-1231.16	-1912.28	722.146	432.584	3687.64	945.08		2465	-1005.6	-1753.31	789.006	494.539	3687.64	858.025		2465	-1128.88	-1695.71	603.491	442.948	3687.64	531.056
									2467.01	-1342.63	-1970.65	670.299	246.059	3689.34	895.676		2467.01	-1078.15	-1806.82	771.224	281.3	3689.34	820.298		2467.01	-1131.15	-1747.46	654.096	272.237	3689.34	516.692
									2469.01	-1243.94	-1895.93	692.664	420.461	3691.03	848.121		2469.01	-1110.65	-1738.32	668.611	480.68	3691.03	765.011		2469.01	-1124.83	-1681.21	592.73	454.538	3691.03	481.592
									2471.02	-1337.28	-1960.31	665.084	334.536	3692.74	811.431		2471.02	-1163	-1797.34	676.676	382.448	3692.74	736.357		2471.02	-1123.3	-1738.3	652.582	340.555	3692.74	463.41
									2473.03	-1230.74	-1895.83	705.757	426.409	3694.43	772.1		2473.03	-1088.69	-1738.22	690.472	487.48	3694.43	687.51		2473.03	-1147.16	-1681.12	570.31	445.058	3694.43	429.5
									2475.03	-1348.86	-1966.35	659.682	372.822	3696.13	744.603		2475.03	-1204.43	-1802.88	640.919	426.218	3696.13	658.328		2475.03	-1109.78	-1743.66	671.573	391.19	3696.13	407.868
									2477.04	-1179.56	-1931.67	793.553	463.2	3697.83	717.643		2477.04	-1058.72	-1771.09	754.081	529.54	3697.83	628.595		2477.04	-1096.86	-1712.9	653.083	471.498	3697.83	387.327
									2479.05	-1288.9	-2011.19	765.436	313.191	3699.53	697.852		2479.05	-1104.08	-1843.99	783.352	358.046	3699.53	619.366		2479.05	-1184.33	-1783.42	637.649	347.541	3699.53	388.166
									2481.05	-1218.81	-1925.6	748.101	485.504	3701.23	677.259		2481.05	-1085.99	-1765.52	721.116	555.038	3701.23	597.293		2481.05	-1108.87	-1707.52	635.574	503.527	3701.23	375.922
									2483.05	-1209.98	-1988.4	821.085	319.114	3702.93	648.7		2483.05	-1002.83	-1823.1	863.21	364.818	3702.93	582.966		2483.05	-1069.2	-1763.21	732.13	354.572	3702.93	373.802
									2485.06	-1134.43	-1975.4	883.35	470.285	3704.62	606.5		2485.06	-1008.86	-1811.18	844.983	537.639	3704.62	550.306		2485.06	-1105.27	-1751.68	684.288	493.741	3704.62	360.458
									2487.06	-1218.89	-1994.21	818.111	387.048	3706.32	574.323		2487.06	-1072.95	-1828.43	798.546	442.481	3706.32	522.159		2487.06	-1147.37	-1768.36	659.232	398.599	3706.32	350.21
									2489.06	-1214.52	-1970.7	798.458	457.716	3708.01	535.198		2489.06	-956.147	-1806.87	893.281	523.271	3708.01	485.907		2489.06	-1117.35	-1747.51	667.943	482.269	3708.01	325.592
									2491.07	-1229.37	-1992.55	805.938	415.454	3709.71	496.859		2491.07	-1129.63	-1826.91	740.31	474.956	3709.71	454.113		2491.07	-1125.59	-1766.89	679.499	438.539	3709.71	314.559
									2493.07	-1206.15	-1963.78	799.766	475.418	3711.41	460.52		2493.07	-924.679	-1800.53	918.257	543.507	3711.41	418.288		2493.07	-1042.54	-1741.38	736.483	505.961	3711.41	289.83
									2495.07	-1231.31	-1979.83	790.997	382.44	3713.1	438.75		2495.07	-1100.86	-1815.24	757.135	437.214	3713.1	400.686		2495.07	-1148.09	-1755.61	645.473	416.508	3713.1	274.987
									2497.07	-1071.47	-1955.76	926.247	523.655	3714.8	404.053		2497.07	-1014.84	-1793.17	820.568	598.653	3714.8	373.019		2497.07	-1136.02	-1734.26	635.742	551.984	3714.8	252.643
									2499.07	-1314.4	-2014.96	743.797	371.115	3716.49	374.998		2499.07	-1038.95	-1847.45	852.024	424.267	3716.49	351.388		2499.07	-1122.55	-1786.76	702.842	406.169	3716.49	236.109
									2501.07	-1119.67	-1981.21	904.048	514.279	3718.18	341.365		2501.07	-1059	-1816.51	800.293	587.934	3718.18	326.873		2501.07	-1057.32	-1756.83	737.503	555.174	3718.18	208.381
									2503.07	-1241.75	-2033.22	835.1	419.596	3719.88	321.604		2503.07	-994.76	-1864.2	913.347	479.691	3719.88	307.094		2503.07	-1066.19	-1802.95	775.744	459.867	3719.88	196.46
									2505.06	-1196.98	-1982.32	827.864	518.72	3721.57	295.88		2505.06	-953.7	-1817.52	906.632	593.011	3721.57	274.518		2505.06	-991.619	-1757.81	804.201	553.91	3721.57	179.875
									2507.06	-1217.95	-2022.99	848.439	453.065	3723.26	285.115		2507.06	-968.585	-1854.81	929.915	517.953	3723.26	256.229		2507.06	-999.283	-1793.88	833.381	486.754	3723.26	180.96
									2509.06	-1166.4	-2014.13	890.943	552.509	3724.95	275.392		2509.06	-1011.61	-1846.69	878.582	631.639	3724.95	224.549		2509.06	-1038.35	-1786.03	786.299	584.071	3724.95	176.441
									2511.05	-1198.95	-2057.85	903.047	481.882	3726.65	278.475		2511.05	-1039.59	-1886.77	891.629	550.898	3726.65	207.367		2511.05	-1098.28	-1824.79	765.961	513.403	3726.65	181.327
									2513.05	-1108.85	-1977.06	910.63	569.106	3728.34	267.003		2513.05	-878.173	-1812.7	977.227	650.614	3728.34	190.758		2513.05	-933.238	-1753.15	857.82	612.827	3728.34	181.905
									2515.05	-1214.73	-2024.65	853.354	439.497	3730.03	259.708		2515.05	-1032.64	-1856.33	867.422	502.442	3730.03	187.145		2515.05	-1066.23	-1795.35	767.935	477.808	3730.03	185.624
									2517.04	-1088.69	-2021.88	976.566	563.133	3731.72	244.683		2517.04	-933.655	-1853.8	963.806	643.786	3731.72	171.245		2517.04	-965.482	-1792.9	866.179	610.458	3731.72	175.381
									2519.03	-1226.96	-2048.72	865.715	503.636	3733.41	229.432		2519.03	-1013.25	-1878.4	909.398	575.767	3733.41	172.359		2519.03	-937.075	-1816.69	918.899	540.38	3733.41	179.071
									2521.03	-1089.8	-2031.01	984.783	639.683	3735.1	206.316		2521.03	-932.731	-1862.17	973.299	731.298	3735.1	157.32		2521.03	-898.319	-1800.99	941.614	679.538	3735.1	173.754
									2523.02	-1176.48	-2061.17	928.91	566.164	3736.79	190.397		2523.02	-947.571	-1889.82	986.76	647.25	3736.79	146.507		2523.02	-818.846	-1827.73	1048.41	617.166	3736.79	169.626
									2525.01	-1110.34	-2018.01	950.96	653.399	3738.48	170.616		2525.01	-833.043	-1850.24	1060.78	746.979	3738.48	122.496		2525.01	-812.465	-1789.46	1015.69	705.262	3738.48	157.767
									2527.01	-1138.19	-2060.61	966.635	562.447	3740.17	155.658		2527.01	-844.525	-1889.31	1089.29	643	3740.17	112.404		2527.01	-953.709	-1827.24	913.042	612.46	3740.17	159.964
									2529	-1034.18	-2045.67	1055.39	692.216	3741.86	144.352		2529	-793.198	-1875.61	1126.59	791.356	3741.86	94.8153		2529	-845.125	-1813.99	1008.09	732.116	3741.86	149.67
									2530.99	-1007.3	-2096.3	1133.98	583.991	3743.54	137.043		2530.99	-856.265	-1922.03	1111.04	667.63	3743.54	91.4091		2530.99	-851.337	-1858.89	1047.75	635.661	3743.54	147.521
									2532.98	-948.633	-2024.09	1118.89	737.813	3745.23	129.113		2532.98	-807.088	-1855.83	1092.45	843.483	3745.23	81.0516		2532.98	-728.602	-1794.86	1105.06	801.022	3745.23	142.899
									2534.97	-954.504	-2079.7	1169.82	688.462	3746.92	123.987		2534.97	-698.224	-1906.81	1253.5	787.063	3746.92	81.4404		2534.97	-811.013	-1844.17	1073.03	740.372	3746.92	142.153
									2536.96	-926.783	-2068.64	1186.24	800.428	3748.61	116.548		2536.96	-629.74	-1896.67	1311.6	915.065	3748.61	70.0191		2536.96	-656.944	-1834.36	1217.08	843.43	3748.61	126.086
									2538.95	-976.594	-2075.28	1143.21	760.63	3750.29	111.68		2538.95	-617.31	-1902.75	1330.26	869.568	3750.29	65.8971		2538.95	-613.474	-1840.25	1266.56	831.008	3750.29	116.553
									2540.94	-793.092	-2052.04	1302.97	836.795	3751.98	103.17		2540.94	-579.776	-1881.45	1345.99	956.641	3751.98	52.8055		2540.94	-478.456	-1819.64	1380.53	920.49	3751.98	98.8779
									2542.93	-846.019	-2081.64	1280.28	782.658	3753.66	100.123		2542.93	-509.883	-1908.59	1443.66	894.751	3753.66	50.7491		2542.93	-533.992	-1845.89	1351.81	859.557	3753.66	89.1254
									2544.91	-801.806	-2052.31	1294.54	967.009	3755.35	94.8328		2544.91	-468.597	-1881.7	1457.43	1105.5	3755.35	46.5169		2544.91	-439.733	-1819.88	1419.5	1021.53	3755.35	84.2044
									2546.9	-789.063	-2120.65	1377.09	834.112	3757.03	99.2744		2546.9	-504.527	-1944.36	1485.63	953.574	3757.03	54.1055		2546.9	-342.534	-1880.48	1578.61	913.018	3757.03	88.6303
									2548.89	-674.516	-2075.55	1445.57	974.943	3758.72	91.6089		2548.89	-278.551	-1903.01	1669.28	1114.57	3758.72	54.2719		2548.89	-259.596	-1840.49	1620.69	1057.74	3758.72	86.8848
									2550.88	-702.65	-2104.88	1447.39	905.262	3760.4	91.6938		2550.88	-290.281	-1929.9	1685.07	1034.91	3760.4	59.4563		2550.88	-390.6	-1866.5	1516.25	998.298	3760.4	97.7017
									2552.86	-509.729	-2065.87	1600.46	1025.25	3762.09	81.6124		2552.86	-186.838	-1894.13	1751.91	1172.09	3762.09	56.3623		2552.86	-230.855	-1831.9	1640.66	1120.4	3762.09	96.5463
									2554.84	-601.483	-2106.82	1550.54	942.35	3763.77	79.0552		2554.84	-160.436	-1931.67	1816.73	1077.31	3763.77	57.9745		2554.84	-161.26	-1868.21	1747.35	1061.41	3763.77	95.7146
									2556.83	-483.903	-2092.71	1653.7	1062.3	3765.45	61.6868		2556.83	-101.346	-1918.73	1862.58	1214.44	3765.45	45.2314		2556.83	-179.986	-1855.7	1715.84	1155.83	3765.45	86.5416
									2558.81	-529.9	-2136.14	1652.07	982.484	3767.14	56.7081		2558.81	-163.548	-1958.56	1841.15	1123.2	3767.14	41.362		2558.81	-109.609	-1894.22	1825.57	1086.79	3767.14	90.2105
									2560.8	-372.727	-2062	1733.51	1106.84	3768.82	45.3236		2560.8	3.96006	-1890.58	1939.07	1265.36	3768.82	36.8065		2560.8	-92.4777	-1828.47	1775.53	1198.46	3768.82	82.1248
									2562.78	-437.629	-2136.42	1744.63	999.959	3770.5	45.8641		2562.78	-97.493	-1958.81	1907.46	1143.17	3770.5	36.3883		2562.78	-65.8471	-1894.46	1869.58	1075.33	3770.5	82.9555
									2564.76	-172.875	-2085.51	1957.38	1113.85	3772.18	42.355		2564.76	158.106	-1912.14	2115.28	1273.37	3772.18	23.5344		2564.76	-5.44199	-1849.32	1883.87	1217.77	3772.18	75.6604
									2566.74	-312.216	-2106.54	1839.52	1035.07	3773.86	48.7544		2566.74	56.7529	-1931.42	2033.66	1183.31	3773.86	27.3615		2566.74	-17.9127	-1867.97	1890.44	1113.67	3773.86	76.9711
									2568.72	-186.416	-2112.35	1971.25	1119.77	3775.54	47.3639		2568.72	107.793	-1936.74	2090.16	1280.14	3775.54	19.5399		2568.72	24.4118	-1873.12	1938.03	1204.21	3775.54	65.2228
									2570.71	-218.049	-2101.56	1928.6	1049.9	3777.22	49.6094		2570.71	56.5976	-1926.85	2028.84	1200.27	3777.22	8.06834		2570.71	87.4268	-1863.55	1991.27	1123.87	3777.22	64.0425
									2572.69	-114.635	-2106.54	2037.1	1128.03	3778.9	42.4206		2572.69	198.844	-1931.42	2175.75	1289.59	3778.9	-6.21849		2572.69	44.3612	-1867.97	1952.72	1201.82	3778.9	55.7272
									2574.67	-167.602	-2107.65	1985.26	966.562	3780.58	34.6913		2574.67	-1.04162	-1932.43	1976.91	1104.99	3780.58	-4.61725		2574.67	0.697184	-1868.95	1910.06	1068.72	3780.58	62.8342
									2576.64	-144.798	-2097.69	1997.89	1124.49	3782.26	22.0005		2576.64	179.865	-1923.3	2148.47	1285.54	3782.26	-10.3623		2576.64	5.43604	-1860.12	1905.77	1172.8	3782.26	66.0123
									2578.62	-142.287	-2136.42	2039.97	990.208	3783.94	16.5907		2578.62	-38.3426	-1958.81	1966.61	1132.03	3783.94	-6.64664		2578.62	-74.999	-1894.46	1860.43	1048.35	3783.94	75.7356
									2580.6	-146.493	-2093.26	1991.68	1124.31	3785.62	11.8271		2580.6	129.034	-1919.24	2093.48	1285.34	3785.62	-1.05054		2580.6	-17.4662	-1856.19	1878.86	1176.85	3785.62	77.3107
									2582.58	-259.253	-2125.35	1911.7	1040.47	3787.3	15.4061		2582.58	7.77229	-1948.67	2002.34	1189.49	3787.3	5.2675		2582.58	-91.663	-1884.65	1833.74	1092.7	3787.3	86.3066
									2584.56	-207.447	-2097.96	1935.53	1161.5	3788.97	18.1786		2584.56	-2.52381	-1923.55	1966.34	1327.85	3788.97	-2.35849		2584.56	-221.547	-1860.36	1679.04	1215.52	3788.97	77.8062
									2586.53	-275.633	-2123.42	1893.34	1081.84	3790.65	22.7046		2586.53	-115.359	-1946.89	1877.39	1236.78	3790.65	-11.1175		2586.53	-256.261	-1882.93	1667.38	1134.7	3790.65	70.6628
									2588.51	-254.485	-2073.06	1863.06	1194.53	3792.33	17.603		2588.51	-75.5044	-1900.72	1869.99	1365.61	3792.33	-29.502		2588.51	-233.297	-1838.28	1644.73	1232.32	3792.33	61.47
									2590.48	-423.31	-2132.82	1755.27	1111.84	3794	11.4599		2590.48	-127.199	-1955.52	1874.38	1271.08	3794	-38.1392		2590.48	-275.788	-1891.27	1656.38	1153.08	3794	55.3221
									2592.46	-327.18	-2078.6	1796.01	1239.47	3795.68	-1.0306		2592.46	-129.335	-1905.8	1821.35	1416.99	3795.68	-48.9933		2592.46	-226.199	-1843.19	1656.84	1290.33	3795.68	46.3697
									2594.43	-494.748	-2112.07	1662.64	1067.98	3797.36	-8.09198		2594.43	-280.098	-1936.49	1702.01	1220.94	3797.36	-51.5731		2594.43	-261.89	-1872.87	1651.48	1136.97	3797.36	45.6587
									2596.41	-406.84	-2107.37	1745.74	1259.83	3799.03	-12.1824		2596.41	-212.982	-1932.18	1764.71	1440.27	3799.03	-50.2372		2596.41	-321.729	-1868.7	1587.38	1309.43	3799.03	43.3896
									2598.38	-354.187	-2130.61	1822.14	1167.19	3800.71	-8.67242		2598.38	-81.998	-1953.49	1917.5	1334.35	3800.71	-36.5075		2598.38	-288.991	-1889.31	1641.17	1238.55	3800.71	41.6565
									2600.35	-417.51	-2049.55	1676.01	1315.76	3802.38	-9.95973		2600.35	-91.1582	-1879.16	1832.27	1504.2	3802.38	-34.9681		2600.35	-289.464	-1817.43	1567.26	1375.97	3802.38	40.7598
									2602.33	-450.381	-2112.63	1707.57	1206.02	3804.05	-5.61594		2602.33	-135.294	-1937	1847.33	1378.75	3804.05	-23.0699		2602.33	-261.875	-1873.37	1652	1283.35	3804.05	40.4887
									2604.3	-433.168	-2094.64	1706.42	1303.32	3805.73	-15.1311		2604.3	-81.0077	-1920.51	1884.74	1489.98	3805.73	-19.3837		2604.3	-289.616	-1857.42	1607.96	1391.39	3805.73	33.2386
									2606.27	-438.011	-2142.78	1750.75	1260.93	3807.4	-19.5948		2606.27	-94.6922	-1964.65	1916.23	1441.52	3807.4	-13.4939		2606.27	-243.482	-1900.11	1697.71	1323.53	3807.4	32.7274
									2608.24	-405.116	-2096.3	1736.16	1381.07	3809.07	-21.6932		2608.24	-58.9025	-1922.03	1908.4	1578.87	3809.07	-15.7161		2608.24	-239.905	-1858.89	1659.18	1442.02	3809.07	29.7301
									2610.21	-379.857	-2099.07	1764.25	1311.29	3810.75	-13.9548		2610.21	-59.1744	-1924.57	1910.73	1499.1	3810.75	-13.0893		2610.21	-250.726	-1861.34	1650.86	1361.05	3810.75	25.8769
									2612.18	-333.955	-2055.08	1765.22	1448.5	3812.42	-12.0763		2612.18	-52.7213	-1884.24	1875.9	1655.96	3812.42	-21.5938		2612.18	-159.357	-1822.34	1702.38	1508.24	3812.42	16.8613
									2614.15	-418.521	-2096.03	1722.48	1376.3	3814.09	10.2498		2614.15	-84.6873	-1921.78	1882.36	1573.41	3814.09	-16.6319		2614.15	-174.67	-1858.65	1724.16	1437.41	3814.09	27.121
									2616.12	-221.934	-2066.7	1889.11	1439.03	3815.76	14.1882		2616.12	0.0667119	-1894.89	1939.59	1645.13	3815.76	-23.7192		2616.12	-101.604	-1832.64	1770.66	1522.19	3815.76	23.6902
									2618.09	-374.844	-2093.81	1763.89	1387.6	3817.43	11.0501		2618.09	-64.8475	-1919.75	1900.12	1586.33	3817.43	-22.4607		2618.09	-166.143	-1856.68	1730.68	1477.47	3817.43	31.0885
									2620.05	-178.128	-2071.13	1937.43	1478.74	3819.11	-4.32167		2620.05	52.7706	-1898.95	1996.45	1690.53	3819.11	-25.0386		2620.05	-35.4882	-1836.57	1840.79	1570.66	3819.11	38.7756
									2622.02	-290.391	-2120.37	1875.47	1378.79	3820.78	-13.2081		2622.02	-52.8233	-1944.1	1937.07	1576.26	3820.78	-22.9002		2622.02	-152.081	-1880.23	1768.81	1469.34	3820.78	55.4739
									2623.99	-151.159	-2053.7	1946.6	1532.28	3822.45	-38.3115		2623.99	148.453	-1882.97	2075.77	1751.74	3822.45	-34.0236		2623.99	33.5532	-1821.11	1894.04	1623.74	3822.45	53.4367
									2625.95	-381.527	-2111.24	1775.01	1407.74	3824.11	-46.2071		2625.95	-4.35078	-1935.73	1976.97	1609.36	3824.11	-34.8222		2625.95	-113.462	-1872.14	1799.16	1487.24	3824.11	65.6639
									2627.92	-226.038	-2055.08	1873.13	1555.22	3825.78	-49.1723		2627.92	100.856	-1884.24	2029.47	1777.96	3825.78	-47.6287		2627.92	-2.0267	-1822.34	1859.71	1626.41	3825.78	64.8889
									2629.89	-332.727	-2071.13	1782.84	1494.7	3827.45	-44.4557		2629.89	130.69	-1898.95	2074.37	1708.78	3827.45	-53.6062		2629.89	34.8628	-1836.57	1911.14	1563.95	3827.45	64.9326
									2631.85	-62.1469	-2055.08	2037.03	1594.15	3829.12	-42.6272		2631.85	201.78	-1884.24	2130.4	1822.47	3829.12	-63.1149		2631.85	51.1367	-1822.34	1912.87	1676.16	3829.12	54.9378
									2633.81	-158.746	-2031.56	1916.4	1508.85	3830.79	-28.621		2633.81	202.699	-1862.67	2109.25	1724.95	3830.79	-63.4042		2633.81	-13.5124	-1801.48	1826.92	1621.96	3830.79	55.1217
									2635.78	0.214276	-2009.15	2052.47	1654.53	3832.46	-19.7072		2635.78	302.921	-1842.13	2188.44	1891.49	3832.46	-66.4016		2635.78	10.3599	-1781.61	1830.49	1723.64	3832.46	44.5964
									2637.74	-108.669	-2057.85	1993.33	1553.1	3834.12	-11.821		2637.74	184.458	-1886.77	2115.67	1775.53	3834.12	-55.879		2637.74	17.3657	-1824.79	1881.61	1632.28	3834.12	41.7172
									2639.7	42.0911	-2045.67	2131.65	1679.78	3835.79	-1.41971		2639.7	334.72	-1875.61	2254.51	1920.36	3835.79	-51.0026		2639.7	234.562	-1813.99	2087.78	1764.53	3835.79	35.5193
									2641.66	-40.1448	-2065.59	2069.77	1569.61	3837.46	8.51128		2641.66	269.578	-1893.88	2208.06	1794.41	3837.46	-39.4613		2641.66	12.5141	-1831.66	1883.78	1629.14	3837.46	40.2489
									2643.63	102.763	-2023.82	2170	1698.25	3839.12	5.91907		2643.63	400.695	-1855.57	2299.97	1941.48	3839.12	-31.2663		2643.63	126.675	-1794.61	1960.09	1771.76	3839.12	31.189
									2645.59	33.4293	-2031.29	2108.3	1644.43	3840.79	-3.8848		2645.59	402.005	-1862.42	2308.29	1879.94	3840.79	-23.9881		2645.59	140.996	-1801.24	1981.18	1708.71	3840.79	30.7656
									2647.55	105.21	-1988.13	2135.99	1777.21	3842.46	-14.2093		2647.55	433.055	-1822.85	2298.84	2031.74	3842.46	-28.9718		2647.55	291.946	-1762.97	2093.03	1840.05	3842.46	23.4226
									2649.51	86.6151	-2003.62	2133.22	1740.31	3844.12	-32.3447		2649.51	360.84	-1837.05	2241.16	1989.56	3844.12	-29.8569		2649.51	212.711	-1776.7	2027.83	1779.11	3844.12	22.1199
									2651.47	188.713	-1985.64	2216.95	1825.73	3845.78	-50.6571		2651.47	485.387	-1820.57	2348.84	2087.21	3845.78	-41.5873		2651.47	280.341	-1760.76	2079.17	1889.42	3845.78	7.26918
									2653.43	133.241	-2014.96	2191.44	1695.46	3847.45	-57.5905		2653.43	504.373	-1847.45	2395.34	1938.29	3847.45	-47.5697		2653.43	269.904	-1786.76	2095.3	1794.99	3847.45	9.9123
									2655.39	221.266	-1997.53	2261.66	1860.69	3849.11	-58.2883		2655.39	536.026	-1831.47	2410.64	2127.18	3849.11	-53.8724		2655.39	269.071	-1771.31	2078.68	1928.74	3849.11	4.97923
									2657.34	205.352	-1996.15	2244.33	1753.21	3850.78	-54.3094		2657.34	484.246	-1830.2	2357.56	2004.31	3850.78	-50.6097		2657.34	338.118	-1770.08	2146.47	1825.31	3850.78	10.1892
									2659.3	327.392	-1979	2348.85	1916.86	3852.44	-49.9124		2659.3	641.025	-1814.48	2498.24	2191.4	3852.44	-54.6213		2659.3	421.246	-1754.87	2214.06	1976.35	3852.44	7.70676
									2661.26	244.398	-1990.62	2277.72	1827.15	3854.1	-49.5704		2661.26	623.688	-1825.13	2491.81	2088.84	3854.1	-49.2619		2661.26	319.038	-1765.17	2122.38	1868.06	3854.1	19.1077
									2663.21	455.978	-1929.47	2426.85	1958.85	3855.77	-59.7713		2663.21	731.779	-1769.07	2542.52	2239.4	3855.77	-57.3222		2663.21	496.312	-1710.95	2244.26	2021.87	3855.77	16.8305
									2665.17	354.527	-1946.63	2342.92	1925.26	3857.43	-63.1448		2665.17	695.552	-1784.8	2522.39	2200.99	3857.43	-60.1404		2665.17	554.627	-1726.17	2318.11	1980.7	3857.43	19.8709
									2667.12	481.139	-1900.7	2422.62	2025.71	3859.09	-75.0344		2667.12	843.96	-1742.69	2627.7	2315.83	3859.09	-65.8764		2667.12	627.859	-1685.44	2349.74	2064.49	3859.09	11.5735
									2669.08	517.147	-1945.24	2504.13	1927.8	3860.75	-65.2715		2669.08	879.421	-1783.53	2704.96	2203.9	3860.75	-53.7243		2669.08	622.028	-1724.94	2384.26	1998.93	3860.75	9.77266
									2671.03	521.694	-1866.39	2428.13	2109.68	3862.41	-51.82		2671.03	936.397	-1711.24	2687.94	2411.83	3862.41	-43.8639		2671.03	648.966	-1655.02	2339.77	2147.1	3862.41	1.0031
									2672.99	553.193	-1917.3	2511.63	1974	3864.07	0		2672.99	798.863	-1757.91	2598.18	2256.72	3864.07	0		2672.99	646.948	-1700.16	2383.87	2032.69	3864.07	0
									2674.94	633.509	-1916.47	2591.1	2093.63				2674.94	977.562	-1757.15	2776.1	2393.48				2674.94	629.252	-1699.42	2365.42	2155.32
									2676.89	708.805	-1926.43	2676.57	2006.5				2676.89	956.271	-1766.28	2764.16	2293.87				2676.89	783.18	-1708.26	2528.37	2094.2
									2678.85	639.172	-1880.5	2560.02	2161.79				2678.85	1084.07	-1724.17	2848.86	2471.4				2678.85	846.195	-1667.53	2549.78	2234.14
									2680.8	737.546	-1868.05	2645.68	2109.34				2680.8	955.542	-1712.76	2708.64	2411.44				2680.8	792.002	-1656.49	2484.31	2169.27
									2682.75	856.327	-1848.13	2744.11	2212.1				2682.75	1120.59	-1694.49	2855	2528.92				2682.75	940.951	-1638.83	2615.21	2278.76
									2684.7	652.25	-1866.95	2559.25	2129.54				2684.7	1163.83	-1711.74	2915.9	2434.53				2684.7	870.073	-1655.51	2561.38	2195.83
									2686.65	933.663	-1809.95	2782.45	2292.78				2686.65	1291.08	-1659.49	2989.66	2621.16				2686.65	868.008	-1604.97	2507.68	2350.24
									2688.6	864.98	-1854.77	2759.55	2242.01				2688.6	1262.58	-1700.58	3003.21	2563.11				2688.6	950.689	-1644.71	2630.97	2288.14
									2690.55	979.953	-1809.4	2828.17	2353.5				2690.55	1364.12	-1658.98	3062.18	2690.57				2690.55	1128.14	-1604.48	2767.32	2420.27
									2692.5	990.07	-1803.87	2832.64	2361.26				2692.5	1467.66	-1653.91	3160.53	2699.44				2692.5	1188.15	-1599.57	2822.31	2403.49
									2694.45	1316.27	-1760.43	3114.47	2515.84				2694.45	1458.62	-1614.08	3110.72	2876.16				2694.45	1198.83	-1561.06	2793.63	2547.29
									2696.39	1352.16	-1785.33	3175.79	2537.95				2696.39	1767.88	-1636.91	3443.35	2901.44				2696.39	1371.2	-1583.14	2988.56	2569.84
									2698.34	1632.51	-1716.16	3385.5	2689.43				2698.34	2014.23	-1573.49	3624.78	3074.61				2698.34	1473.04	-1521.8	3027.75	2729.51
									2700.29	1656.56	-1766.79	3461.26	2688.62				2700.29	2036.67	-1619.92	3694.74	3073.68				2700.29	1665.96	-1566.7	3266.54	2731
									2702.23	1820.87	-1713.4	3571.03	2963.6				2702.23	2149.5	-1570.96	3757.46	3388.04				2702.23	1746.85	-1519.35	3299.05	2977.39
									2704.18	1940.78	-1735.81	3713.82	3012.66				2704.18	2459.75	-1591.5	4088.74	3444.13				2704.18	1863.6	-1539.22	3436.1	2999.62
									2706.12	2147.5	-1684.07	3867.71	3318.4				2706.12	2699.7	-1544.07	4280.13	3793.66				2706.12	2132.84	-1493.34	3658.47	3301.24
									2708.07	2429.85	-1708.42	4174.92	3369.72				2708.07	2822.85	-1566.39	4426.13	3852.33				2708.07	2360.69	-1514.93	3908.37	3368.64
									2710.01	2695.14	-1649.76	4380.3	3710.93				2710.01	3074.56	-1512.61	4622.8	4242.41				2710.01	2543.61	-1462.92	4038.17	3693.53
									2711.96	2774.96	-1653.91	4464.36	3834.91				2711.96	3284.72	-1516.42	4836.86	4384.14				2711.96	2632.9	-1466.6	4131.21	3806.81
									2713.9	3001.16	-1607.16	4642.79	4032.84				2713.9	3493.88	-1473.55	5002.14	4610.43				2713.9	2908.2	-1425.14	4364.15	4034.95
									2715.84	2984.91	-1657.79	4678.26	4000.71				2715.84	3581.62	-1519.97	5137.39	4573.69				2715.84	3076.19	-1470.04	4578.01	4014.49
									2717.78	3069.65	-1565.93	4669.18	4229.86				2717.78	3731.55	-1435.75	5201.12	4835.66				2717.78	3061.8	-1388.59	4480.41	4255.42
									2719.72	3012.45	-1620.16	4667.37	4122.82				2719.72	3736.39	-1485.47	5256.85	4713.29				2719.72	3072.5	-1436.67	4540.24	4158.74
									2721.67	3317.79	-1570.08	4921.56	4304.73				2721.67	3791.08	-1439.56	5264.54	4921.26				2721.67	3196.18	-1392.27	4618.55	4327.97
									2723.61	3128.78	-1568.15	4730.57	4177.43				2723.61	3711.62	-1437.78	5183.27	4775.72				2723.61	3081.01	-1390.55	4501.63	4225.29
									2725.55	3169.97	-1508.94	4711.28	4271.23				2725.55	3735.45	-1383.5	5151.54	4882.96				2725.55	3058.73	-1338.05	4425.71	4339.58
									2727.49	3018.08	-1497.04	4547.25	4081.38				2727.49	3603.99	-1372.59	5008.91	4665.92				2727.49	3034.73	-1327.5	4390.94	4182.51
									2729.43	3023.38	-1464.12	4518.91	4109.64				2729.43	3457.7	-1342.4	4831.72	4698.23				2729.43	2944.66	-1298.3	4271.04	4201.91
									2731.36	2869.8	-1477.4	4378.9	3930.05				2731.36	3540.2	-1354.58	4926.69	4492.91				2731.36	2933.14	-1310.08	4271.55	4081.78
									2733.3	2831.16	-1440.33	4302.39	3983.23				2733.3	3348.34	-1320.59	4700.04	4553.71				2733.3	2893.37	-1277.21	4198.19	4132.53
									2735.24	2580.94	-1440.88	4052.74	3710.86				2735.24	3159.39	-1321.1	4511.61	4242.33				2735.24	2817.32	-1277.7	4122.64	3910.95
									2737.18	2584.55	-1391.63	4006.04	3779.78				2737.18	3185.14	-1275.94	4491.14	4321.12				2737.18	2710.76	-1234.03	3971.47	3974.24
									2739.11	2591.1	-1424	4045.65	3593.36				2739.11	3056.91	-1305.62	4393.29	4108				2739.11	2660.07	-1262.73	3950.11	3817.53
									2741.05	2555.59	-1297.01	3880.43	3656.39				2741.05	3148.92	-1189.19	4366.12	4180.06				2741.05	2793.88	-1150.12	3968.87	3891.01
									2742.98	2428.63	-1339.07	3796.43	3527.24				2742.98	2979.69	-1227.75	4236.36	4032.41				2742.98	2659.01	-1187.41	3872.1	3772.26
									2744.92	2392.05	-1259.39	3678.45	3559.54				2744.92	2915.81	-1154.69	4097.69	4069.34				2744.92	2701.36	-1116.76	3842.26	3796.08
									2746.85	2327.64	-1267.69	3622.53	3376.55				2746.85	2779.02	-1162.3	3968.7	3860.14				2746.85	2595.6	-1124.12	3744.02	3643.42
									2748.79	2354.98	-1241.96	3623.59	3413				2748.79	2851.37	-1138.71	4016.91	3901.82				2748.79	2619.07	-1101.3	3744.18	3693.26
									2750.72	2327.39	-1253.58	3607.86	3351.57				2750.72	2806.75	-1149.36	3983.19	3831.59				2750.72	2635.59	-1111.61	3771.23	3604.23
									2752.65	2376.62	-1215.95	3618.65	3409.53				2752.65	2823.57	-1114.87	3964.69	3897.84				2752.65	2700.05	-1078.24	3801.6	3668.24
									2754.59	2240.3	-1139.59	3404.34	3355.35				2754.59	2815.87	-1044.85	3885.33	3835.9				2754.59	2671.75	-1010.53	3704.12	3631.8
									2756.52	2444.86	-1105.56	3574.13	3546.92				2756.52	2827.3	-1013.65	3864.83	4054.92				2756.52	2656.85	-980.352	3658.4	3776.64
									2758.45	2342.6	-1088.68	3454.64	3399.5				2758.45	2821.14	-998.178	3842.83	3886.38				2758.45	2709.47	-965.387	3695.73	3666.47
									2760.38	2441.89	-1068.21	3533.02	3497.8				2760.38	2963.78	-979.407	3966.25	3998.76				2760.38	2776.6	-947.232	3744.32	3774.42
									2762.31	2330.99	-1046.91	3400.36	3364.62				2762.31	2919.19	-959.875	3901.67	3846.5				2762.31	2650.24	-928.341	3598.65	3639.66
									2764.24	2500.29	-1024.22	3546.49	3440.48				2764.24	2970.08	-939.074	3931.27	3933.23				2764.24	2721.96	-908.224	3649.82	3720.75
									2766.17	2479.77	-1016.47	3518.05	3264.17				2766.17	2861.75	-931.971	3815.67	3731.67				2766.17	2676.39	-901.355	3597.24	3544.91
									2768.1	2463.4	-946.2	3429.9	3382.92				2768.1	3026.73	-867.54	3914.7	3867.42				2768.1	2730	-839.04	3587.18	3637.81
									2770.03	2558.49	-911.063	3489.1	3247.35				2770.03	2973.11	-835.324	3828.11	3712.44				2770.03	2663.63	-807.883	3488.98	3485.73
									2771.95	2524.64	-861.263	3404.38	3326.44				2771.95	2952.51	-789.664	3760.78	3802.85				2771.95	2698.6	-763.723	3478.83	3551.71
									2773.88	2485.06	-834.98	3337.95	3199.04				2773.88	2952.94	-765.566	3736.53	3657.2				2773.88	2732.53	-740.416	3488.96	3433.1
									2775.81	2607.31	-811.187	3435.9	3219.2				2775.81	3064.17	-743.751	3825.44	3680.26				2775.81	2822.54	-719.317	3557.41	3463.87
									2777.74	2589.84	-782.137	3388.76	3140.33				2777.74	3127.63	-717.116	3861.64	3590.09				2777.74	2726.27	-693.557	3434.82	3347.04
									2779.66	2744.24	-712.417	3471.94	3218.88				2779.66	3193.01	-653.192	3861.58	3679.89				2779.66	2907.45	-631.733	3552.85	3408.18
									2781.59	2640.77	-704.393	3360.28	3106.36				2781.59	3099.61	-645.835	3760.66	3551.25				2781.59	2934.18	-624.619	3572.31	3288.06
									2783.51	2777.87	-634.673	3426.16	3270.52				2783.51	3198.91	-581.911	3794.53	3738.93				2783.51	2888.23	-562.795	3463.19	3400.53
									2785.44	2814.94	-622.223	3450.51	3170.91				2785.44	3162.73	-570.496	3746.66	3625.05				2785.44	2960.52	-551.755	3524.21	3318.9
									2787.36	3180.21	-548.907	3740.89	3295.23				2787.36	3304.99	-503.275	3820.12	3767.17				2787.36	3149.91	-486.741	3647.17	3412.65
									2789.28	3041.57	-514.877	3567.49	3300.05				2789.28	3388.93	-472.074	3872.12	3772.68				2789.28	3060.51	-456.565	3526.95	3424.33
									2791.21	3239.92	-449.86	3699.43	3465.39				2791.21	3653.94	-412.462	4076.12	3961.7				2791.21	3243.77	-398.912	3651.31	3552.92
									2793.13	3254.37	-423.023	3686.47	3391.85				2793.13	3635.97	-387.856	4032.96	3877.63				2793.13	3276.83	-375.115	3660.06	3491.26
									2795.05	3502.49	-359.39	3869.59	3605.69				2795.05	3721.71	-329.513	4058.98	4122.1				2795.05	3549.46	-318.688	3875.04	3681.22
									2796.97	3542.38	-351.09	3901	3536.43				2796.97	3874.63	-321.903	4204.11	4042.92				2796.97	3539.63	-311.328	3857.68	3618.44
									2798.89	3676.91	-258.407	3940.86	3784.86				2798.89	4149.62	-236.925	4392.12	4326.93				2798.89	3755.19	-229.141	3989.28	3870.65
									2800.81	3956.32	-249.277	4210.94	3793.76				2800.81	4324.86	-228.554	4558.8	4337.1				2800.81	3887.12	-221.045	4112.95	3876.28
									2802.73	4158.62	-156.317	4318.29	4094.83				2802.73	4540.23	-143.322	4686.93	4681.3				2802.73	4036.84	-138.613	4178.45	4130.63
									2804.65	4348.27	-149.677	4501.16	4088.02				2804.65	4688.82	-137.234	4829.29	4673.51				2804.65	4339.45	-132.725	4475.04	4146.52
									2806.57	4689.59	-56.44	4747.24	4373.28				2806.57	4945.12	-51.748	4998.09	4999.62				2806.57	4574.51	-50.048	4625.64	4394.74
									2808.49	4874.94	-15.2167	4890.49	4500.91				2808.49	5319.39	-13.9517	5333.67	5145.54				2808.49	4814.32	-13.4933	4828.1	4534.35
									2810.41	5412.41	72.7633	5338.08	4890.63				2810.41	5721.95	66.7143	5653.66	5591.07				2810.41	5191.58	64.5227	5125.67	4892.39
									2812.32	5650.25	93.5133	5554.73	4991.97				2812.32	6182.77	85.7393	6095.01	5706.92				2812.32	5562.04	82.9227	5477.32	4983.2
									2814.24	6160.62	141.377	6016.21	5465.81				2814.24	6579.23	129.624	6446.56	6248.62				2814.24	5938.84	125.365	5810.77	5412.92
									2816.16	6760.73	181.77	6575.06	5757.57				2816.16	7191.44	166.659	7020.86	6582.17				2816.16	6447.27	161.184	6282.6	5671.88
									2818.07	7416.78	281.37	7129.38	6265.83				2818.07	7978.21	257.979	7714.16	7163.22				2818.07	6937.77	249.504	6682.87	6116.9
									2819.99	7914.7	346.387	7560.88	6607.07				2819.99	8423.99	317.591	8098.92	7553.34				2819.99	7656.72	307.157	7342.92	6414.8
									2821.91	8892.42	400.06	8483.78	7164.83				2821.91	9482.27	366.802	9106.83	8190.98				2821.91	8224.17	354.752	7861.75	6913.23
									2823.82	9599.15	444.88	9144.73	7626.51				2823.82	10275	407.896	9857.51	8718.79				2823.82	9043.78	394.496	8640.76	7298.25
									2825.73	10609.8	547.523	10050.5	8371.83				2825.73	11317.8	502.006	10803.9	9570.85				2825.73	9955.22	485.515	9459.21	7960.9
									2827.65	11852.4	535.35	11305.5	9037				2827.65	12552.6	490.845	12050.2	10331.3				2827.65	10989.6	474.72	10504.6	8500.51
									2829.56	13611.8	700.797	12896	10172.2				2829.56	14566.5	642.538	13908.8	11629				2829.56	12520.1	621.429	11885.2	9483.12
									2831.47	15625.4	700.243	14910.1	11391.8				2831.47	16889	642.03	16231.8	13023.4				2831.47	14528.2	620.939	13893.8	10447.4
									2833.38	18560.9	851.303	17691.3	13372.9				2833.38	20120	780.532	19321	15288.2				2833.38	17161.4	754.891	16390.2	12072.1
									2835.3	22616.4	856.56	21741.5	15636.4				2835.3	24017.1	785.352	23213.2	17875.9				2835.3	20198.9	759.552	19422.9	13920.8
									2837.21	26941.3	968.887	25951.6	18536				2837.21	28947.7	888.341	28038.5	21190.7				2837.21	23447.5	859.157	22569.8	16284.1
									2839.12	31353.4	1040.82	30290.2	21476				2839.12	33504.6	954.294	32527.8	24551.8				2839.12	26623	922.944	25680.1	18658.2
									2841.03	35400.3	1201.01	34173.5	24369.6				2841.03	37267.9	1101.17	36140.8	27859.8				2841.03	28767.1	1064.99	27679.1	21085.6
									2842.94	37714.2	1200.73	36487.7	26293.8				2842.94	39376.7	1100.91	38249.8	30059.6				2842.94	30382	1064.75	29294.2	22772.2
									2844.84	38909.9	1358.99	37521.8	27914.8				2844.84	40682.6	1246.01	39407.2	31912.7				2844.84	31382.9	1205.08	30151.8	24419.5
									2846.75	39239.4	1385.82	37823.9	28779				2846.75	41000.4	1270.62	39699.9	32900.7				2846.75	32012.1	1228.87	30756.7	25445.2
									2848.66	39283	1478.23	37773	29573.6				2848.66	41493	1355.34	40105.8	33809.2				2848.66	32637.5	1310.82	31298.3	26524.6
									2850.57	39469.2	1568.7	37866.9	30288.1				2850.57	41617.8	1438.29	40145.6	34626				2850.57	33442.7	1391.04	32021.5	27578.3
									2852.48	39659.6	1617.95	38006.9	31247.5				2852.48	42270.8	1483.44	40752.4	35722.7				2852.48	34565.9	1434.71	33100.2	28921.6
									2854.38	40157.4	1716.44	38404.2	32376.7				2854.38	42937.1	1573.75	41326.2	37013.7				2854.38	36105.9	1522.05	34551	30398.3
									2856.29	41289.3	1872.48	39376.7	34084.6				2856.29	44504.2	1716.82	42746.9	38966.3				2856.29	38036.7	1660.42	36340.4	32494.7
									2858.19	42449.5	1891.85	40517	35877.8				2858.19	45852.8	1734.57	44077.4	41016.2				2858.19	40005	1677.59	38291.2	34641.9
									2860.1	44321.6	2026.86	42251.3	38215.2				2860.1	48425	1858.36	46522.9	43688.4				2860.1	42419.6	1797.31	40583.4	37264.7
									2862	46282.9	2075.55	44162.8	40275.7				2862	50764.9	1903.01	48817.1	46044				2862	44576.8	1840.49	42696.5	39629
									2863.91	48368.5	2255.39	46064.7	42148.2				2863.91	52920.8	2067.89	50804.2	48184.6				2863.91	46509.8	1999.96	44466.6	41730.4
									2865.81	49667.9	2300.76	47317.8	43376.7				2865.81	54565.6	2109.49	52406.4	49589.1				2865.81	47392.8	2040.19	45308.5	43110.6
									2867.71	51058.7	2405.34	48601.7	44534.2				2867.71	55839.7	2205.38	53582.3	50912.5				2867.71	48373.1	2132.93	46194.1	44260.7
									2869.62	51467.5	2522.65	48890.7	44997.9				2869.62	56506.2	2312.93	54138.8	51442.5				2869.62	48815.3	2236.95	46529.9	44795.6
									2871.52	52431.3	2637.46	49737.2	45555.8				2871.52	57895.8	2418.2	55420.6	52080.3				2871.52	49761.4	2338.76	47372.1	45299.2
									2873.42	53213.3	2778.84	50374.8	45792.5				2873.42	58541.5	2547.83	55933.7	52350.9				2873.42	50383.2	2464.13	47865.8	45457.7
									2875.32	54216.9	2919.94	51234.4	46312.2				2875.32	59047.7	2677.2	56307.5	52945.1				2875.32	50852.5	2589.25	48207.3	45821
									2877.22	54482.4	2945.67	51473.6	46492.5				2877.22	59901.7	2700.79	57137.3	53151.2				2877.22	51477.3	2612.06	48808.8	45976
									2879.12	55158.9	3119.42	51972.5	47029.3				2879.12	60641.3	2860.09	57713.8	53764.9				2879.12	52184.6	2766.13	49358.7	46380.3
									2881.02	56091	3223.44	52798.4	47420.8				2881.02	61058.2	2955.47	58033.1	54212.4				2881.02	52577.8	2858.38	49657.6	46781.5
									2882.92	56872.4	3446.44	53352.1	48163.2				2882.92	61875.1	3159.93	58640.7	55061.2				2882.92	53339.9	3056.12	50217.7	47459.8
									2884.82	57335.9	3467.46	53794.1	48593.5				2884.82	62034.4	3179.2	58780.3	55553.1				2884.82	54082.9	3074.76	50941.7	47919
									2886.72	58004.8	3720.61	54204.3	49505.3				2886.72	62868.8	3411.31	59377.1	56595.4				2886.72	54956.6	3299.24	51586	48862.5
									2888.61	58428.2	3784.25	54562.8	50007.3				2888.61	63370.4	3469.65	59819.1	57169.4				2888.61	55614.1	3355.67	52185.9	49441.7
									2890.51	59199.2	3949.14	55165.3	50869.2				2890.51	63987.7	3620.84	60281.5	58154.7				2890.51	56074	3501.89	52496.3	50433.8
									2892.41	59447.5	4093.01	55266.7	51707.1				2892.41	64399.8	3752.74	60558.7	59112.7				2892.41	56731.8	3629.46	53023.9	51338.5
									2894.3	60200.6	4234.94	55874.8	52600.7				2894.3	65211.2	3882.88	61236.9	60134.2				2894.3	57882.8	3755.32	54046.3	52348.7
									2896.2	60738.4	4390.7	56253.5	53463.9				2896.2	65712.7	4025.69	61592.2	61121				2896.2	58595.3	3893.44	54617.7	53403.9
									2898.1	61525.6	4598.2	56828.8	54766.6				2898.1	66882.2	4215.94	62567	62610.3				2898.1	59990.8	4077.44	55825.2	54960.2
									2899.99	62191.3	4704.72	57385.7	55914.6				2899.99	67614.2	4313.6	63199	63922.7				2899.99	61322.1	4171.89	57060	56413.4
									2901.89	63126.1	4853.56	58168.4	57578.3				2901.89	69133.2	4450.07	64578.3	65824.7				2901.89	63067	4303.88	58670.1	58372.8
									2903.78	64487.4	5045.29	59333.9	59129.8				2903.78	70826.6	4625.87	66091.8	67598.4				2903.78	65015	4473.9	60444.4	60373.8
									2905.67	65913.3	5227.34	60573.8	61100				2905.67	72551.9	4792.78	67646.2	69850.7				2905.67	67222.7	4635.33	62487.2	62777.1
									2907.56	67460.5	5364.29	61981.1	62802.4				2907.56	74406.8	4918.34	69372.6	71797				2907.56	69266.8	4756.77	64407.2	64921.1
									2909.46	69604.5	5598.63	63885.8	64977.7				2909.46	77038.1	5133.2	71784	74283.8				2909.46	72090.4	4964.57	67018.5	67509.1
									2911.35	71439.5	5692.97	65624.4	66681.5				2911.35	79141	5219.7	73798.4	76231.6				2911.35	74295.7	5048.22	69138.3	69633.6
									2913.24	73370.7	5940.59	67302.7	68449.1				2913.24	81595.7	5446.73	76020.6	78252.4				2913.24	76764.5	5267.8	71382.8	71796.5
									2915.13	75159.5	6088.88	68940	69785				2915.13	83676.5	5582.7	77962.3	79779.7				2915.13	78677.6	5399.3	73161.6	73504
									2917.02	77029.3	6347.29	70545.8	71584.5				2917.02	85984.8	5819.62	80028.1	81836.9				2917.02	80984.4	5628.44	75234.3	75578.9
									2918.91	78756.5	6494.75	72122.4	72740				2918.91	87922.8	5954.82	81827.8	83157.9				2918.91	82559	5759.2	76675.3	77007.2
									2920.8	80508	6721.34	73642.4	73957.4				2920.8	89625.4	6162.58	83317.6	84549.6				2920.8	84469.1	5960.13	78380.1	78464
									2922.69	81248.5	6899.51	74201	74581.5				2922.69	91078.5	6325.94	84603.5	85263.1				2922.69	85492	6118.12	79241.6	79322.3
									2924.58	82593.6	7165.39	75274.5	75274.5				2924.58	92671.7	6569.71	85947.2	86055.4				2924.58	86754.4	6353.89	80263.1	80238.7
									2926.47	82279.9	7352.69	74769.5	75250.3				2926.47	92955.6	6741.45	86055.4	86027.7				2926.47	86911.2	6519.98	80250.2	80263.1
									2928.35	82952.5	7552.45	75238	74855.4				2928.35	92985.4	6924.59	85897.7	85576.2				2928.35	86703.5	6697.11	79861.6	80058.1
									2930.24	82070.1	7777.1	74126.2	73841.8				2930.24	92353.2	7130.57	85054.7	84417.4				2930.24	85788.7	6896.32	78743.2	79067.5
									2932.13	81204.4	7984.05	73049	72442.8				2932.13	91143.5	7320.31	83650.8	82818.1				2932.13	84406.7	7079.83	77173.8	77734
									2934.01	79221.2	8169.41	70876.5	69838				2934.01	88553.4	7490.27	80886.7	79840.3				2934.01	81982.1	7244.2	74581.2	75222.7
									2935.9	77076.1	8438.89	68456.2	67313.3				2935.9	86302.6	7737.34	78383	76954				2935.9	79769.2	7483.16	72124.3	72664.3
									2937.78	74331.5	8702.55	65442.2	64370.6				2937.78	83057	7979.09	74890	73589.8				2937.78	76838.7	7716.96	68954.9	69621.9
									2939.67	71622.1	8949.06	62481	61355.6				2939.67	80152.6	8205.1	71754.2	70142.9				2939.67	74342.9	7935.55	66235.7	66615.6
									2941.55	68895.6	9239.56	59457.8	58497.9				2941.55	76804.1	8471.45	68133.1	66876				2941.55	71694.1	8193.15	63323.8	63574.9
									2943.43	66729	9542.23	56982	56171				2943.43	74240.4	8748.96	65285.3	64215.9				2943.43	69357.1	8461.55	60712.6	61113.2
									2945.32	64566.1	9783.21	54573	53968.4				2945.32	71683.2	8969.91	62502.1	61697.8				2945.32	67450.3	8675.23	58587.5	58759.5
									2947.2	63060.2	10089.5	52754.3	52384.7				2947.2	69900.3	9250.72	60431.7	59887.2				2947.2	65464.5	8946.82	56324.2	57023.3
									2949.08	61622.1	10262.7	51139.2	50853.7				2949.08	68302.6	9409.51	58671.4	58136.9				2949.08	64089.9	9100.39	54792.7	55368.9
									2950.96	61066.2	10635.3	50202.7	49947.9				2950.96	67171.7	9751.2	57190.8	57101.5				2950.96	63184.7	9430.86	53549.9	54407.5
									2952.84	59916.6	10931.9	48750.1	48985.7				2952.84	66045.6	10023.1	55786.3	56001.5				2952.84	62129.1	9693.86	52225.6	53302.9
									2954.73	59461.8	11184.2	48037.6	48173.3				2954.73	65360.1	10254.5	54864.1	55072.7				2954.73	61588.8	9917.6	51456.8	52454.1
									2956.61	58788.2	11606.4	46932.8	47231				2956.61	64263.3	10641.6	53371.1	53995.4				2956.61	60748.5	10292	50234	51483.9
									2958.49	58095.2	11949.5	45889.3	46274.9				2958.49	63648.3	10956.1	52434.2	52902.5				2958.49	60201.7	10596.2	49376.4	50460.5
									2960.36	57100.1	12205.4	44632.8	45096.4				2960.36	62546.9	11190.8	51092.6	51555.1				2960.36	59289.4	10823.1	48232.3	49309
									2962.24	56286.4	12648.1	43367	44079.4				2962.24	61741.3	11596.6	49871.5	50392.5				2962.24	58312.2	11215.7	46854	48260.8
									2964.12	55206	12880.8	42048.9	42612.7				2964.12	60263.8	11810	48175.7	48715.7				2964.12	57312	11422	45643	46787.7
									2966	54917.1	13340.3	41290.6	41511.9				2966	59584.2	12231.3	47064.8	47457.2				2966	56662	11829.5	44576.8	45645.3
									2967.88	53914.1	13645.8	39975.6	40031.8				2967.88	58328.6	12511.3	45522.5	45765.2				2967.88	55510.6	12100.3	43148.7	44142.8
									2969.75	53147.2	14072.4	38772.9	38699.8				2969.75	57794.9	12902.5	44588.5	44242.4				2969.75	54614.9	12478.6	41866.5	42749.2
									2971.63	52255.4	14378.6	37568.3	37120.8				2971.63	56220.9	13183.3	42727.1	42437.2				2971.63	53587	12750.2	40561.1	41106.8
									2973.51	51423.8	14831.5	36274.1	35760.2				2973.51	55325.4	13598.6	41406.5	40881.8				2973.51	52602.1	13151.8	39165.9	39657.3
									2975.38	50530.4	15180.4	35024.2	33984.9				2975.38	54299.2	13918.4	40052.9	38852.3				2975.38	51571.5	13461.2	37819.2	37824.9
									2977.26	49905.2	15700.3	33868.1	32674.7				2977.26	53396.2	14395.1	38662	37354.4				2977.26	50229.5	13922.2	36006.3	36331.6
									2979.13	48761.6	16081.5	32335	30751.9				2979.13	51778.1	14744.6	36686.2	35156.2				2979.13	49263.1	14260.2	34694.6	34331.3
									2981	47558.3	16606.9	30595	29131.6				2981	50524	15226.3	34939	33303.9				2981	47825	14726.1	32780.5	32544.4
									2982.88	46122.3	16948.6	28810.1	27255				2982.88	48883.7	15539.6	32978.1	31158.4				2982.88	46362.8	15029.1	31008.7	30478.7
									2984.75	45051.4	17491.7	27184.4	25683.6				2984.75	47395	16037.6	30979.7	29362				2984.75	44877.5	15510.7	29031.4	28687.8
									2986.62	43661.9	17838.9	25440.3	23976.5				2986.62	45854.9	16355.9	29113.8	27410.4				2986.62	43552.1	15818.6	27391.5	26753.5
									2988.49	42671.2	18327.2	23950.8	22466.3				2988.49	44679	16803.6	27479.5	25683.9				2988.49	42489.7	16251.6	25886.7	25107.9
									2990.37	41678.7	18770.7	22505.3	20998.9				2990.37	43245.3	17210.3	25629.7	24006.4				2990.37	41375.1	16644.9	24370.3	23393.1
									2992.24	41196.8	19339.8	21442.1	19898.7				2992.24	42683.7	17732.1	24534	22748.6				2992.24	40774.7	17149.5	23254.4	22126.8
									2994.11	40698.4	19830.1	20442.9	18725.3				2994.11	41986.6	18181.6	23376.8	21407.2				2994.11	39893.8	17584.3	21929.3	20701.1
									2995.98	40706	20332.8	19937	17890.5				2995.98	41632.2	18642.5	22550.6	20452.8				2995.98	39280.9	18030	20861	19668.1
									2997.85	40393.8	20844.9	19101.7	16950.6				2997.85	40966.1	19112	21403.9	19378.2				2997.85	39137.9	18484.1	20254.1	18523.3
									2999.72	40628.8	21487.9	18679.9	16277.5				2999.72	40829	19701.5	20663.4	18608.7				2999.72	38826.2	19054.3	19359.9	17693.9
									3001.59	40191.9	21975.4	17745	15396.9				3001.59	40769.7	20148.5	20146.6	17602				3001.59	38327.5	19486.6	18419.6	16668.7
									3003.45	40176.2	22502.7	17190.7	14851.3				3003.45	40373.9	20632	19255.9	16978.3				3003.45	37906.9	19954.2	17521.3	15980.6
									3005.32	39801.5	23028.1	16279.3	13997.9				3005.32	39877.9	21113.7	18266.9	16002.7				3005.32	37399.7	20420.1	16538.1	15035.3
									3007.19	39538.2	23761	15267.4	13540.5				3007.19	39451.1	21785.7	17152.3	15479.7				3007.19	37048.8	21070	15523.3	14533.8
									3009.06	39412.6	24194.2	14699.3	12741				3009.06	38942.3	22182.9	16236.9	14565.7				3009.06	36772.8	21454.2	14854.7	13666.5
									3010.92	39243.2	24954.2	13753.6	12291.5				3010.92	38711.4	22879.7	15292.8	14051.9				3010.92	36608.8	22128.1	14002.2	13144
									3012.79	38598.7	25506.2	12545.3	11615.2				3012.79	38264.5	23385.8	14327.9	13278.7				3012.79	36130.7	22617.5	13024.1	12433
									3014.65	38668.6	26138.9	11968.8	11170.3				3014.65	37779.2	23965.9	13248.8	12770.1				3014.65	36119.8	23178.6	12440	12016.1
									3016.52	38347.5	26810.7	10961.6	10593.3				3016.52	37651.8	24581.8	12491	12110.5				3016.52	36080.7	23774.3	11792.4	11419.7
									3018.38	38557.3	27424	10544.8	10281.8				3018.38	37572.2	25144.2	11835.7	11754.4				3018.38	36084.7	24318.2	11240.7	11101.9
									3020.25	38635	28278.1	9750.21	9850.08				3020.25	37662.6	25927.3	11124.6	11260.8				3020.25	36063.4	25075.5	10445.7	10678.8
									3022.11	39166	28855.5	9691.4	9764.47				3022.11	38153.4	26456.7	11073.6	11162.9				3022.11	36623.5	25587.5	10482.7	10558.7
									3023.97	39750.7	29675.8	9438.17	9343.1				3023.97	38661.7	27208.8	10812.1	10681.2				3023.97	37243.2	26314.9	10359.3	10193
									3025.84	40587.6	30561.7	9370.17	9423.77				3025.84	39395.5	28021	10714.5	10773.4				3025.84	37897.8	27100.5	10211.3	10247.3
									3027.7	41228.8	31183.7	9376.13	9191.23				3027.7	39828.9	28591.3	10564.2	10507.6				3027.7	38576.3	27652	10326.5	10055.1
									3029.56	42145.3	31962.5	9497.11	9234.96				3029.56	40824.9	29305.3	10829.3	10557.6				3029.56	39395.5	28342.6	10440.1	10090.4
									3031.42	43084.8	32607.7	9691.96	9134.26				3031.42	41446.9	29896.9	10766.4	10442.5				3031.42	40235.7	28914.7	10517.8	10027.8
									3033.28	44133.7	33611.4	9645.22	9063.17				3033.28	42167.3	30817.2	10770.7	10361.2				3033.28	40866.8	29804.8	10486.4	9979.21
									3035.14	44507.6	34259.4	9630.04	8989.15				3035.14	43094.8	31411.3	10709.6	10276.6				3035.14	41667.3	30379.4	10497.4	9932.19
									3037	45613.2	35220.5	9533.4	8993.68				3037	43663.6	32292.5	10693.2	10281.8				3037	42154.4	31231.7	10493.3	9954.68
									3038.86	46292.1	36096.4	9485.27	8988.11				3038.86	44398.9	33095.6	10715	10275.4				3038.86	43195.8	32008.4	10610.9	9974.88
									3040.72	47078.1	36990.1	9461.82	9099.14				3040.72	45477.7	33915	10743.4	10402.3				3040.72	44185.2	32800.8	10722.4	10122.5
									3042.58	48071.9	37702.5	9476.48	9236.32				3042.58	46115.9	34568.2	10889.6	10559.2				3042.58	45160.8	33432.6	10946.6	10297.3
									3044.43	49051.3	38822.4	9580.55	9480.34				3044.43	47519	35595	11121.6	10838.1				3044.43	46358.8	34425.7	11206.3	10588.2
									3046.29	50215.8	39654.6	9780.57	9710.05				3046.29	48555.7	36358	11317.4	11100.7				3046.29	47292.1	35163.6	11540	10872.2
									3048.15	51494	40679.7	9904.13	9995.42				3048.15	49860	37297.9	11584	11427				3048.15	48646.7	36072.6	11750.9	11211.8
									3050.01	52769.6	41582.9	10074.5	10185.2				3050.01	50767.4	38126	11785.4	11643.9				3050.01	50014.4	36873.5	11951.7	11442.1
									3051.86	53799.7	42705.2	10287.7	10346.9				3051.86	52143.6	39155	11918.6	11828.7				3051.86	50747.3	37868.7	12116.5	11635
									3053.72	54752.6	43570	10359.1	10350.7				3053.72	52981.5	39947.9	11969.9	11833.1				3053.72	51663.5	38635.6	12103.2	11655.2
									3055.57	56220.1	44489.2	10265.7	10269.2				3055.57	53758.5	40790.7	11964.1	11739.9				3055.57	52496.1	39450.7	11936.2	11574.3
									3057.43	56678	45405.3	10130.1	10018.5				3057.43	54551.3	41630.6	11751.4	11453.3				3057.43	52861.1	40263	11679	11309.2
									3059.28	57250.6	46427.2	9915.68	9703.28				3059.28	55284.8	42567.5	11400.4	11093				3059.28	53568.1	41169.1	11274.9	10965.7
									3061.13	57960.4	47442	9458.29	9247.35				3061.13	55525.4	43498.1	10972.2	10571.8				3061.13	53752.1	42069.1	10721.5	10472.6
									3062.99	58936.4	48715.6	9004.97	8783.19				3062.99	56055.4	44665.7	10420.7	10041.1				3062.99	54304.9	43198.4	10206.7	9960.28
									3064.84	59256.4	49700.6	8515.52	8247.55				3064.84	56507.9	45568.9	9745.14	9428.77				3064.84	54450	44071.9	9585.09	9377.9
									3066.69	59910.5	50788.8	8105.65	7751.52				3066.69	56846.2	46566.6	9216.79	8861.7				3066.69	55164.4	45036.8	9093.86	8840.27
									3068.54	60479.9	51984.4	7567.03	7246.84				3068.54	57122.4	47662.8	8659.47	8284.73				3068.54	55494.3	46097	8607.72	8297.29
									3070.39	61618.3	53029.5	7092.11	6836.82				3070.39	58127.3	48621.1	8111.05	7815.99				3070.39	56357.8	47023.8	8159.67	7847.13
									3072.24	62014.8	54365.8	6665.89	6426.68				3072.24	58571.3	49846.3	7653.46	7347.11				3072.24	56992.8	48208.7	7722.41	7411.42
									3074.09	62924.5	55616.4	6409.82	6122.88				3074.09	59317.5	50992.8	7326.04	6999.8				3074.09	57569	49317.6	7366.26	7075.77
									3075.94	63863.2	56744.9	6008.37	5819.74				3075.94	60147.8	52027.5	6876.02	6653.25				3075.94	58373.8	50318.4	6980.64	6745.28
									3077.79	65392.4	58047.2	5755.1	5608.26				3077.79	61175	53221.5	6516.94	6411.48				3077.79	59205.9	51473.1	6655.73	6509.73
									3079.64	66261.8	59540.6	5520.98	5379.32				3079.64	61987.7	54590.8	6296.42	6149.75				3079.64	60328.2	52797.5	6390.23	6265.66
									3081.49	67580.6	61054.5	5350.52	5247.67				3081.49	63053	55978.9	6011.09	5999.24				3081.49	61427.7	54139.9	6181.2	6111.1
									3083.34	68553.9	62273.5	5094.92	5082.05				3083.34	64462.4	57096.6	5809.45	5809.9				3083.34	62272.3	55220.9	6037.45	5935.02
									3085.19	70052.8	63638.9	4891.53	4991.26				3085.19	65190.9	58348.4	5616.2	5706.12				3085.19	63574	56431.6	5886.69	5830.6
									3087.03	71140.1	64925.4	4747.61	4869.89				3087.03	66621.7	59528	5517.32	5567.36				3087.03	64718.3	57572.4	5796.95	5694.71
									3088.88	72453.2	66597.5	4631.72	4791.27				3088.88	67644.1	61061.1	5361.52	5477.47				3088.88	65967.4	59055.2	5742.31	5610.46
									3090.73	73772.7	67821	4575.8	4666.18				3090.73	68908.7	62182.8	5273.57	5334.47				3090.73	67108.9	60140	5659.36	5482.63
									3092.57	75045.2	69195.7	4531.05	4611.68				3092.57	70179.7	63443.3	5178.26	5272.16				3092.57	68270.1	61359.1	5564.05	5420.71
									3094.42	76711.9	70431.9	4537.34	4521.83				3094.42	71126.1	64576.7	5115.35	5169.45				3094.42	69313.2	62455.2	5528.02	5327.33
									3096.26	78181.5	72037.9	4514.09	4481.82				3096.26	72820	66049.2	5066.97	5123.71				3096.26	70685.2	63879.4	5530.43	5290.99
									3098.11	79724.4	73685.2	4527.91	4434.39				3098.11	73981.1	67559.6	4940.35	5069.48				3098.11	72208	65340.1	5499.32	5238.9
									3099.95	81177	75183.6	4476.53	4439.66				3099.95	75576.4	68933.4	4918.1	5075.51				3099.95	73790.9	66668.8	5523.4	5240.96
									3101.79	82948.9	76865.7	4433.1	4411.61				3101.79	76744.6	70475.7	4842.84	5043.45				3101.79	75062.9	68160.5	5488.79	5211.7
									3103.64	84708.4	78511.9	4380	4429.06				3103.64	78597.6	71985	4867.34	5063.4				3103.64	76753.5	69620.2	5504.69	5227.44
									3105.48	86256.2	80155.6	4317.01	4393.81				3105.48	80061.9	73492.1	4900.87	5023.1				3105.48	77866.1	71077.7	5452.53	5195.42
									3107.32	87898	81947	4231.1	4406.89				3107.32	81857	75134.5	4971.26	5038.04				3107.32	79772.1	72666.3	5433.48	5208.17
									3109.16	89335.3	83478.9	4157.79	4352.58				3109.16	83528.9	76539.1	4926.25	4975.96				3109.16	81045	74024.7	5385.23	5166.81
									3111	91095.5	85261.8	4170.71	4363.26				3111	84975.9	78173.7	4944.92	4988.17				3111	82573.8	75605.6	5421.52	5177.04
									3112.84	92891.1	86881.6	4183.38	4320.16				3112.84	86227.2	79658.9	4928.32	4938.9				3112.84	84094.5	77042	5435.05	5136.37
									3114.68	94850.3	88505.9	4283.89	4332.77				3114.68	87991.7	81148.2	4837.61	4953.32				3114.68	85612.3	78482.4	5435.2	5144.72
									3116.52	96402.4	90210.8	4264.81	4297.43				3116.52	89529.3	82711.3	4824.38	4912.9				3116.52	87326	79994.1	5457.48	5111.98
									3118.36	98317.4	91780.3	4276.71	4317.68				3118.36	90865.8	84150.4	4917.35	4936.05				3118.36	88566.1	81385.9	5502.92	5124.37
									3120.2	99634.7	93715	4241.21	4267.34				3120.2	92842.9	85924.3	4887.7	4878.51				3120.2	90343.2	83101.5	5512.6	5075.7
									3122.04	101574	95323.8	4183.53	4273.51				3122.04	94614.8	87399.3	4895.18	4885.57				3122.04	91969.7	84528.1	5439.48	5083.52
									3123.88	103541	97187.5	4133.65	4221.67				3123.88	95990.8	89108	4927.6	4826.3				3123.88	93525.4	86180.7	5400.77	5032.76
									3125.71	105290	99194.1	4219.47	4222.96				3125.71	97997.2	90947.9	4906.53	4827.77				3125.71	95098.6	87960.1	5330.37	5030.45
									3127.55	107176	100697	4218.47	4189.37				3127.55	99395.9	92325.8	4829.07	4789.37				3127.55	96450.4	89292.7	5248.09	4992.92
									3129.39	109424	102879	4216.03	4211.44				3129.39	101337	94326.2	4841.79	4814.6				3129.39	98292.9	91227.4	5216.32	5012.95
									3131.22	111170	104723	4295.95	4185.59				3131.22	103048	96017.1	4803.12	4785.05				3131.22	100073	92862.8	5253.1	4981.86
									3133.06	113199	106655	4380.07	4217.59				3133.06	104939	97788.5	4850.23	4821.64				3133.06	101943	94576	5228.33	5008.66
									3134.89	115040	108348	4315.88	4188.03				3134.89	106394	99340.4	4903.67	4787.84				3134.89	103575	96076.9	5259.73	4979.17
									3136.73	117498	110390	4355.71	4225.39				3136.73	108728	101213	4923.6	4830.55				3136.73	105108	97888	5263.44	5010.21
									3138.56	118765	112337	4313.34	4192.63				3138.56	110481	102999	4857.39	4793.1				3138.56	107019	99614.9	5238.04	4979.27
									3140.39	121025	114176	4310.94	4227.74				3140.39	112020	104685	4870.14	4833.24				3140.39	108656	101246	5204.25	5011.51
									3142.23	122697	116161	4230.53	4220.06				3142.23	113530	106504	4820.48	4824.46				3142.23	110428	103006	5301.32	5003.2
									3144.06	125245	118350	4341.02	4265.63				3144.06	115845	108511	4762.55	4876.56				3144.06	112467	104946	5301.93	5048.28
									3145.89	126920	120008	4380.45	4262.05				3145.89	117506	110031	4775.25	4872.46				3145.89	114306	106417	5384.08	5049.84
									3147.72	129348	122157	4484.06	4322.05				3147.72	119407	112002	4880.34	4941.06				3147.72	115918	108323	5508.6	5109.9
									3149.55	131191	123936	4552.02	4329.4				3149.55	121242	113633	4959.54	4949.46				3149.55	117908	109900	5519.29	5119.05
									3151.39	133590	126317	4662.79	4380.8				3151.39	123586	115816	5063.43	5008.22				3151.39	120252	112012	5583.55	5181.74
									3153.22	135736	128288	4698.24	4394.29				3153.22	125568	117623	5152.11	5023.64				3153.22	121524	113759	5600.04	5201.88
									3155.05	137878	130194	4880.59	4452.9				3155.05	127584	119370	5299.07	5090.65				3155.05	123855	115449	5740.1	5267.63
									3156.87	139989	132401	5042.85	4477.46				3156.87	129464	121394	5355.34	5118.72				3156.87	125280	117406	5820.38	5300.05
									3158.7	142409	134025	5194.64	4543.28				3158.7	131445	122883	5449.64	5193.97				3158.7	127748	118847	5903.15	5382.39
									3160.53	144371	136078	5358.11	4572.62				3160.53	133027	124765	5476.22	5227.51				3160.53	129495	120667	5954.02	5411.34
									3162.36	146348	137934	5405.52	4636.24				3162.36	135091	126467	5547.72	5300.24				3162.36	130676	122313	6038.95	5483.3
									3164.19	148069	139370	5491.02	4643.77				3164.19	136329	127784	5611.36	5308.85				3164.19	132422	123586	5972.3	5498.58
									3166.01	149304	141289	5606.67	4692.9				3166.01	138162	129543	5759.4	5365.02				3166.01	133756	125287	5957.19	5556.23
									3167.84	151690	142693	5806.23	4688.46				3167.84	139898	130831	5898.49	5359.94				3167.84	135267	126533	6103.91	5555.84
									3169.67	153789	144732	5854.12	4735.99				3169.67	141889	132700	6108.01	5414.28				3169.67	137260	128341	6212.66	5617.35
									3171.49	155717	146130	6105.33	4746.12				3171.49	143478	133982	6222.79	5425.86				3171.49	138834	129580	6270.42	5636.82
									3173.32	157348	148220	6104.43	4812.48				3173.32	145682	135898	6353.29	5501.72				3173.32	140983	131434	6305.95	5713.68
									3175.14	159536	150076	6223.58	4841.83				3175.14	146983	137600	6403.37	5535.28				3175.14	142006	133080	6448.99	5757.62
									3176.97	160830	151645	6245.17	4926.58				3176.97	148952	139039	6650.47	5632.16				3176.97	143555	134471	6489.63	5852.77
									3178.79	163410	153568	6369.05	4952.2				3178.79	150432	140802	6743.12	5661.46				3178.79	145980	136176	6566.23	5893.34
									3180.61	165043	155154	6547.68	5035.88				3180.61	153183	142256	6952.01	5757.12				3180.61	147213	137583	6805.87	5989.09
									3182.44	166750	156818	6748.16	5065.58				3182.44	154214	143781	7091.42	5791.07				3182.44	149155	139058	7004.55	6031.37
									3184.26	168930	158399	6921.88	5146.94				3184.26	155838	145231	7325.16	5884.09				3184.26	150743	140459	7095.75	6119.31
									3186.08	170488	160119	7039.87	5181.84				3186.08	157601	146808	7246.8	5923.98				3186.08	152225	141985	7215.72	6168.92
									3187.9	172368	161488	7237.42	5267.19				3187.9	159033	148063	7376.95	6021.56				3187.9	153610	143199	7272.09	6266.7
									3189.72	173653	163006	7329	5321.43				3189.72	160159	149455	7656.89	6083.57				3189.72	154926	144545	7416.72	6327.54
									3191.55	175731	164644	7484.84	5416.81				3191.55	162209	150956	7767.46	6192.61				3191.55	156527	145997	7558.26	6430.3
									3193.37	176951	165803	7509.04	5447.02				3193.37	164186	152019	7933.44	6227.14				3193.37	158174	147025	7675.26	6474.09
									3195.18	178625	167322	7678.79	5531.09				3195.18	164914	153412	8194.58	6323.25				3195.18	159458	148372	7801.8	6564.93
									3197.01	179691	168538	7736.54	5547.21				3197.01	166479	154527	8361.2	6341.69				3197.01	160582	149450	7984.06	6591.94
									3198.82	181234	169597	7915.56	5604.22				3198.82	167650	155498	8517.4	6406.86				3198.82	161530	150390	8008.27	6660.29
									3200.64	182162	170657	8094.34	5619.67				3200.64	168685	156469	8639.86	6424.53				3200.64	162885	151329	8103.45	6685.32
									3202.46	183905	171734	8313.85	5691.84				3202.46	170533	157457	8804.45	6507.03				3202.46	163668	152285	8176.93	6756.77
									3204.28	185293	172975	8530.47	5713.36				3204.28	170831	158595	9004.78	6531.62				3204.28	165055	153385	8375.71	6786.55
									3206.09	186395	174027	8854.96	5798.49				3206.09	172454	159560	9212.44	6628.95				3206.09	165922	154318	8484.97	6870.36
									3207.91	188054	175214	9008.4	5811.44				3207.91	173923	160648	9288.1	6643.76				3207.91	167612	155370	8638.66	6893.68
									3209.73	189623	176372	9139.88	5876.78				3209.73	175087	161710	9444.45	6718.46				3209.73	168609	156398	8748.63	6967.8
									3211.54	190547	177486	9344.77	5878.32				3211.54	176310	162731	9619.38	6720.22				3211.54	169648	157385	8944.14	6982.15
									3213.36	191854	178755	9440.89	5933.2				3213.36	177037	163895	9698.6	6782.95				3213.36	170841	158511	9053.94	7041.59
									3215.17	192620	179118	9492.67	5954.44				3215.17	178106	164227	9737.7	6807.23				3215.17	171512	158832	9148.74	7065.81
									3216.99	193299	179878	9687.49	6020.72				3216.99	178696	164924	9839.9	6883.02				3216.99	172386	159506	9283.51	7137.29
									3218.8	194614	181005	9834.33	6053.33				3218.8	179630	165958	10097.1	6920.29				3218.8	173281	160506	9471.33	7171.08
									3220.61	195913	181786	9983.1	6140.35				3220.61	180856	166673	10180.9	7019.78				3220.61	174217	161198	9588.56	7260.13
									3222.43	196487	182572	10114.2	6168.37				3222.43	181905	167394	10419.3	7051.81				3222.43	175238	161895	9611.75	7294.36
									3224.24	197340	183011	10363.8	6238.59				3224.24	182178	167797	10706.8	7132.08				3224.24	175624	162284	9778.64	7377.04
									3226.05	197360	183211	10515.3	6261.63				3226.05	183017	167980	10914.3	7158.43				3226.05	175522	162462	9869.36	7407.76
									3227.86	198722	183805	10758.9	6329.43				3227.86	183696	168525	11045.8	7235.93				3227.86	176652	162989	10005.2	7482.84
									3229.68	199227	184288	10854.1	6361.97				3229.68	184242	168968	11292.1	7273.13				3229.68	176937	163417	10135.6	7523.39
									3231.49	200070	184888	11076.4	6450.77				3231.49	184736	169518	11402.6	7374.65				3231.49	178015	163949	10431.5	7618.42
									3233.3	199917	185068	11194.2	6497.97				3233.3	185340	169682	11592.6	7428.61				3233.3	178140	164108	10589.3	7673.89
									3235.11	200929	185617	11334.9	6606.61				3235.11	185827	170186	11749.5	7552.82				3235.11	179181	164595	10710.4	7787.95
									3236.92	201143	185599	11479	6655.35				3236.92	186329	170169	11983.1	7608.54				3236.92	179065	164579	10898.7	7852.45
									3238.72	201746	186066	11767	6757				3238.72	186694	170598	12201.2	7724.75				3238.72	179154	164993	11048	7965.74
									3240.53	202245	186311	11923.6	6813.04				3240.53	187240	170823	12367	7788.8				3240.53	180246	165211	11077.6	8035.5
									3242.34	202910	186588	12060.5	6920.54				3242.34	187857	171077	12570.8	7911.7				3242.34	180264	165457	11236.1	8156.41
									3244.15	203145	187020	12210	6991				3244.15	187972	171472	12884.9	7992.26				3244.15	180600	165839	11473.3	8240.47
									3245.96	203485	187221	12385.9	7117.21				3245.96	188871	171657	13129.7	8136.54				3245.96	181328	166018	11650.3	8376.33
									3247.76	203897	187440	12465	7205.7				3247.76	189554	171857	13323.8	8237.71				3247.76	181584	166212	11834	8478.5
									3249.57	204195	187359	12615.1	7343.32				3249.57	189448	171784	13532.2	8395.03				3249.57	182081	166140	12008.3	8628.68
									3251.38	204345	187606	12757.8	7434.07				3251.38	189783	172010	13635.1	8498.78				3251.38	182104	166359	12210.6	8731.59
									3253.18	204752	187859	12960.6	7581.56				3253.18	189802	172241	13636.6	8667.4				3253.18	182231	166583	12429.3	8887.92
									3254.99	205036	188041	12999	7675.14				3254.99	190155	172409	13762.7	8774.37				3254.99	183082	166745	12507.5	8991.14
									3256.79	206011	188517	13117.5	7815.25				3256.79	190573	172845	13899.5	8934.56				3256.79	183653	167167	12675.5	9144.9
									3258.59	205593	188540	13291.7	7908.72				3258.59	191186	172866	14039.4	9041.41				3258.59	183541	167187	12843.9	9248.43
									3260.4	206437	189074	13477.9	8052.81				3260.4	191844	173356	14283	9206.14				3260.4	184275	167661	12987.1	9399.34
									3262.2	206591	188806	13662.9	8135.46				3262.2	191390	173110	14533.3	9300.62				3262.2	183931	167423	13179.5	9500.07
									3264	207076	189128	13914.3	8276.84				3264	192392	173405	14673.7	9462.26				3264	184782	167708	13380.7	9648.61
									3265.8	207805	189368	14015.8	8349.28				3265.8	192622	173625	14731.1	9545.06				3265.8	185386	167921	13536.2	9728.74
									3267.61	208270	189930	14153.6	8476.94				3267.61	193193	174141	14937.2	9691.01				3267.61	185806	168420	13839.8	9867.07
									3269.41	207930	190038	14305.2	8529.4				3269.41	193036	174240	15001	9750.99				3269.41	185925	168516	13953.9	9935.01
									3271.21	208850	190343	14333.6	8641.66				3271.21	193863	174519	15067.4	9879.32				3271.21	186841	168786	14049.5	10048.6
									3273.01	209157	190423	14320	8691.63				3273.01	193927	174592	15210.6	9936.45				3273.01	186526	168857	14233.5	10118.7
									3274.81	209236	190629	14527.6	8793.52				3274.81	194138	174782	15371.7	10052.9				3274.81	187007	169040	14402.8	10228.7
									3276.61	208914	190627	14569.5	8852.42				3276.61	194563	174780	15462.1	10120.3				3276.61	187358	169038	14481	10290.9
									3278.41	209837	190889	14568.4	8949.09				3278.41	194640	175020	15523.9	10230.8				3278.41	187543	169270	14575.1	10383.1
									3280.21	209644	190915	14750.8	8962.89				3280.21	194852	175044	15701.6	10246.6				3280.21	187751	169293	14735.8	10411.8
									3282.01	210229	191477	14858.1	9029.11				3282.01	195225	175559	15712.5	10322.3				3282.01	187952	169792	14602.7	10476.1
									3283.8	210497	190971	14904.5	9037.32				3283.8	195347	175095	15836	10331.6				3283.8	188120	169343	14680.5	10489.4
									3285.6	210471	191626	14913.5	9061.59				3285.6	195555	175696	15858.5	10359.4				3285.6	187598	169924	14758.2	10521
									3287.4	210617	191426	14952.5	9047.18				3287.4	195762	175512	15902.9	10342.9				3287.4	188418	169747	14816.7	10521.5
									3289.19	210851	192053	14793.6	9081.33				3289.19	196032	176087	15831.4	10382				3289.19	189170	170302	14705.2	10560.2
									3290.99	211224	192261	14876.8	9071.43				3290.99	196183	176278	15904.3	10370.6				3290.99	188955	170487	14876.3	10555.9
									3292.78	211541	192771	14816.5	9095.32				3292.78	196679	176745	15846.3	10398				3292.78	189193	170939	14821.2	10583.5
									3294.58	212229	192940	14833.3	9065.04				3294.58	197153	176901	15818.7	10363.3				3294.58	189643	171089	14731	10558.1
									3296.38	212056	193130	14825.2	9092.34				3296.38	197070	177075	15967.9	10394.5				3296.38	189686	171257	14818.9	10573.8
									3298.17	212102	193195	14854.2	9055.81				3298.17	196966	177134	16064.6	10352.8				3298.17	189754	171315	14940.1	10525.9
									3299.96	212474	193524	14777.9	9040.24				3299.96	198114	177436	16035.1	10335				3299.96	190538	171607	14887.6	10508.1
									3301.76	212902	193961	14801	8993.37				3301.76	198279	177836	15983.9	10281.4				3301.76	190877	171994	14838.1	10464.8
									3303.55	213484	194542	14746.7	8995.72				3303.55	198509	178369	15958.4	10284.1				3303.55	190832	172510	14712.3	10461.1
									3305.34	214083	195002	14734.1	8936.48				3305.34	198571	178791	15806	10216.4				3305.34	191133	172917	14558.5	10407.7
									3307.13	214382	195693	14654.2	8930.06				3307.13	199182	179425	15610.6	10209				3307.13	191388	173530	14473.3	10404.1
									3308.93	214657	195723	14570	8875.52				3308.93	199416	179452	15473.8	10146.7				3308.93	191761	173557	14454.1	10342
									3310.72	214935	196343	14537.1	8857.76				3310.72	199538	180020	15525.2	10126.4				3310.72	192609	174106	14371	10311.5
									3312.51	215323	196755	14479.5	8772.27				3312.51	199901	180398	15430.4	10028.6				3312.51	192741	174472	14373.8	10225.3
									3314.3	215940	196980	14427.7	8740.87				3314.3	200685	180605	15379.1	9992.74				3314.3	192510	174672	14304.7	10187.9
									3316.09	215775	197339	14283.6	8656.77				3316.09	200253	180933	15285.1	9896.6				3316.09	192893	174989	14252.9	10100.2
									3317.88	216262	197548	14349.1	8617.93				3317.88	200872	181125	15303.5	9852.19				3317.88	193069	175175	14155.1	10062.6
									3319.67	215933	198025	14299	8535.8				3319.67	200646	181563	15084.6	9758.3				3319.67	193874	175598	14260.2	9975.76
									3321.45	217323	198393	14344.5	8506.11				3321.45	201530	181900	15117	9724.36				3321.45	193736	175924	14282.9	9940.87
									3323.24	217013	198276	14363.3	8420.03				3323.24	200807	181793	15088.3	9625.95				3323.24	194210	175821	14332.5	9845.29
									3325.03	217529	198832	14624	8383.1				3325.03	201817	182303	15163	9583.73				3325.03	194359	176314	14362.2	9800.22
									3326.82	217811	198972	14633.5	8301.01				3326.82	202065	182431	15148.3	9489.88				3326.82	194608	176438	14490	9711.1
									3328.6	218709	199467	14627.4	8264.09				3328.6	202373	182885	15196.7	9447.68				3328.6	195329	176877	14537.5	9664.92
									3330.39	219091	200077	14580.7	8177.89				3330.39	203037	183444	15186.2	9349.13				3330.39	195900	177417	14553.8	9574.2
									3332.18	219647	200885	14548.9	8144.19				3332.18	203497	184185	15137.9	9310.6				3332.18	196811	178134	14524.5	9538.25
									3333.96	219562	201051	14460.9	8081.52				3333.96	203846	184338	15042.1	9238.96				3333.96	196451	178282	14503.4	9467.86
									3335.75	220778	202033	14329	8066.52				3335.75	204696	185237	14963.4	9221.82				3335.75	197234	179152	14451.8	9438.2
									3337.53	221427	202558	14278.8	7998.59				3337.53	204795	185719	14950.4	9144.15				3337.53	198024	179618	14396.5	9365
									3339.32	222039	203608	14323.6	7995.07				3339.32	205957	186681	14925.5	9140.13				3339.32	198841	180549	14486	9345.38
									3341.1	222737	204155	14246.4	7914.21				3341.1	206501	187183	14875	9047.69				3341.1	199497	181034	14462.8	9256.04
									3342.88	223390	204580	14298.2	7879.59				3342.88	207033	187573	15015.3	9008.11				3342.88	200095	181411	14491.6	9210.08
									3344.66	223994	205559	14245.2	7804.03				3344.66	207753	188471	15041	8921.72				3344.66	200313	182279	14513.2	9128.32
									3346.45	224988	205790	14316.2	7765.77				3346.45	208530	188683	15095.7	8877.99				3346.45	201096	182484	14559.3	9081.23
									3348.23	224867	206636	14238.7	7682.62				3348.23	208927	189458	15057.1	8782.93				3348.23	201692	183234	14459.6	8997.76
									3350.01	225847	206852	14376.7	7661.17				3350.01	209305	189656	15088.6	8758.41				3350.01	202170	183425	14483.8	8967.97
									3351.79	226617	208119	14319.1	7585.59				3351.79	210162	190817	14951.4	8672				3351.79	202803	184549	14414.3	8887.84
									3353.57	227375	208194	14344.5	7552.98				3353.57	210383	190886	14884.9	8634.72				3353.57	202820	184615	14364.4	8848.6
									3355.35	227668	208697	14363.5	7471.92				3355.35	210571	191347	14852.5	8542.05				3355.35	203382	185061	14260.6	8762.65
									3357.13	228402	209973	14516.6	7419.74				3357.13	211727	192517	14960.5	8482.4				3357.13	204465	186193	14250	8705.33
									3358.91	229480	210316	14470	7350.51				3358.91	212394	192832	14932.1	8403.25				3358.91	204789	186497	14329	8626.29
									3360.69	229960	210642	14493.1	7310.33				3360.69	213070	193131	15068.6	8357.32				3360.69	205036	186786	14303.2	8579.8
									3362.47	230364	211348	14546.3	7231.07				3362.47	213201	193778	15143.1	8266.71				3362.47	206073	187412	14264	8492.47
									3364.25	231097	211940	14587.7	7196.9				3364.25	214298	194321	15302.6	8227.65				3364.25	206191	187938	14297.8	8446.25
									3366.03	231144	212397	14470.1	7120.65				3366.03	214374	194740	15233.8	8140.48				3366.03	206465	188342	14289.9	8354.17
									3367.8	231908	212491	14585.7	7062.12				3367.8	215232	194826	15265.6	8073.56				3367.8	206928	188426	14229.3	8287.92
									3369.58	231837	213055	14564.4	6965.19				3369.58	214990	195343	15161.3	7962.75				3369.58	207182	188926	14266.7	8181.77
									3371.36	232782	213150	14611.4	6913.62				3371.36	215051	195430	15194	7903.79				3371.36	207402	189010	14298	8119.95
									3373.13	232993	213901	14592.4	6814.84				3373.13	215616	196119	15174.4	7790.86				3373.13	208154	189676	14269.2	8018.07
									3374.91	233232	214212	14745.6	6767.17				3374.91	216241	196404	15232.1	7736.37				3374.91	208266	189952	14283.7	7962.84
									3376.68	233614	214254	14679.6	6680.9				3376.68	216789	196443	15287.9	7637.74				3376.68	208381	189989	14265.5	7873.24
									3378.46	234332	214748	14790.7	6654.38				3378.46	216868	196896	15335.5	7607.43				3378.46	208789	190427	14261.1	7837.85
									3380.23	234141	214803	14999.1	6573.88				3380.23	216881	196946	15411.8	7515.4				3380.23	208808	190476	14287.4	7749.61
									3382	234864	215188	14998.7	6552.26				3382	217062	197299	15384.8	7490.68				3382	209299	190817	14357	7715.52
									3383.78	235289	215205	15077.8	6468.99				3383.78	217555	197315	15352.8	7395.48				3383.78	209298	190833	14363.2	7626.66
									3385.55	235136	215746	15089.4	6445.36				3385.55	218054	197811	15365	7368.47				3385.55	210081	191312	14448.7	7588.03
									3387.32	236113	216104	15136	6373.53				3387.32	217980	198139	15571.2	7286.36				3387.32	210048	191630	14446.7	7501.4
									3389.09	235711	216283	15148	6340.44				3389.09	218332	198303	15463.5	7248.52				3389.09	210576	191788	14477.1	7459.25
									3390.87	236731	216787	15215.7	6272.27				3390.87	219594	198765	15440.5	7170.59				3390.87	210738	192236	14326.1	7385.9
									3392.64	237501	217312	15204.7	6257.47				3392.64	218993	199246	15513.9	7153.67				3392.64	211358	192701	14298.7	7360.03
									3394.41	237464	217693	15327.5	6180.52				3394.41	219766	199596	15697.4	7065.7				3394.41	211090	193039	14362.4	7274.61
									3396.18	237885	217893	15333.7	6160.03				3396.18	220027	199779	15643.7	7042.27				3396.18	211532	193216	14391.8	7251.71
									3397.95	237839	217764	15295.5	6088.31				3397.95	220639	199661	15789.6	6960.28				3397.95	212236	193102	14440.1	7176.04
									3399.72	238077	218076	15340	6056.65				3399.72	220535	199946	15859.7	6924.08				3399.72	212052	193378	14556.1	7134.94
									3401.49	238076	218062	15373.3	5990.49				3401.49	220427	199934	16012.2	6848.45				3401.49	212279	193366	14652.6	7060.68
									3403.25	237809	217814	15490.1	5968.61				3403.25	220230	199706	15851.2	6823.44				3403.25	211779	193146	14603.4	7034.53
									3405.02	237244	217102	15617.7	5895.54				3405.02	220047	199054	15901.7	6739.9				3405.02	211298	192515	14654.4	6955.23
									3406.79	237858	217211	15628.4	5867.9				3406.79	219315	199154	15836.2	6708.3				3406.79	211490	192611	14593.2	6919.15
									3408.56	237452	216839	15809.2	5793.16				3408.56	219627	198812	15897.5	6622.86				3408.56	211186	192281	14607.5	6835.45
									3410.32	236628	216592	15903.2	5765.44				3410.32	218719	198586	15811.4	6591.17				3410.32	210641	192062	14621	6800.46
									3412.09	236879	216018	15901.4	5688.05				3412.09	218851	198060	15919.9	6502.7				3412.09	210224	191553	14585.9	6712.6
									3413.86	236503	215917	15933.6	5642.42				3413.86	218504	197967	15847.8	6450.53				3413.86	210292	191464	14457.8	6654.32
									3415.62	235796	215201	16119.9	5566.03				3415.62	217971	197311	16078.5	6363.2				3415.62	209493	190829	14501.8	6570.94
									3417.39	235922	215184	16093.7	5526.94				3417.39	217713	197295	16163.8	6318.51				3417.39	209047	190813	14604.5	6523.8
									3419.15	235375	214454	16063.4	5451.23				3419.15	217866	196626	16253.2	6231.95				3419.15	208924	190166	14597.5	6433.79
									3420.92	234602	213917	16093.1	5411.76				3420.92	217306	196134	16217.6	6186.83				3420.92	208835	189691	14624.3	6383.93
									3422.68	234026	213640	16083.4	5333.19				3422.68	216814	195879	16267.5	6097.01				3422.68	208193	189444	14703.9	6298.29
									3424.44	233751	213055	15957.5	5309.02				3424.44	215778	195343	16205.9	6069.38				3424.44	207682	188926	14733.5	6261.4
									3426.21	233227	212592	15950.3	5223.63				3426.21	215530	194919	16149	5971.77				3426.21	207097	188515	14675.2	6166.41
									3427.97	232120	211883	15845.7	5173.32				3427.97	215146	194269	16107.9	5914.25				3427.97	206743	187887	14607.4	6108.86
									3429.73	231674	211086	15772.5	5108.9				3429.73	214365	193538	16253.9	5840.6				3429.73	205978	187180	14615.9	6029.33
									3431.49	230413	210614	15592.8	5090.07				3431.49	213769	193106	16248.3	5819.07				3431.49	205114	186762	14646.9	5988.01
									3433.25	229845	209589	15658.1	5013.22				3433.25	213256	192165	16241.4	5731.21				3433.25	204585	185852	14540.7	5896.98
									3435.01	228360	208708	15714.9	4987.83				3435.01	211857	191357	16198.1	5702.19				3435.01	203733	185071	14479.5	5854.15
									3436.78	228296	207820	15781.1	4930.68				3436.78	211298	190543	16223.3	5636.85				3436.78	202531	184284	14402.8	5779.19
									3438.53	227890	207103	15852.1	4926.24				3438.53	210411	189886	16111.4	5631.77				3438.53	202064	183648	14361.7	5761.29
									3440.29	225882	205855	15905.1	4847.32				3440.29	209429	188742	16105.2	5541.56				3440.29	200420	182541	14228.9	5674.24
									3442.05	225773	205255	15887.3	4816.7				3442.05	208629	188191	16031.9	5506.55				3442.05	200453	182009	14145.6	5628.18
									3443.81	223873	204055	15797.9	4753.48				3443.81	207460	187091	15909.9	5434.27				3443.81	198854	180945	14128.5	5555.32
									3445.57	223662	203370	15759.5	4713.32				3445.57	206756	186464	15813.5	5388.37				3445.57	198084	180338	14034	5510.23
									3447.33	222191	201962	15578.2	4600.98				3447.33	204976	185173	15788.2	5259.94				3447.33	197321	179089	14001.8	5395.04
									3449.09	220634	200905	15676.1	4559.3				3449.09	204302	184203	15701.3	5212.29				3449.09	195463	178152	14049.6	5347.08
									3450.84	218925	199439	15623	4472.38				3450.84	203044	182859	15822.9	5112.92				3450.84	195023	176852	14118.6	5252.55
									3452.6	218419	198236	15537.6	4422.92				3452.6	201564	181756	15888	5056.37				3452.6	193822	175785	13947.6	5191.27
									3454.36	216993	197101	15567	4329.99				3454.36	201480	180715	15793.5	4950.13				3454.36	192749	174778	13916.6	5087.91
									3456.11	215748	196072	15661.5	4296.87				3456.11	199773	179772	15687.1	4912.28				3456.11	191130	173867	13733.9	5041.08
									3457.87	214806	195056	15581.5	4227.58				3457.87	198340	178840	15654.1	4833.06				3457.87	190009	172965	13604.7	4956.23
									3459.62	214304	194452	15509.3	4190.9				3459.62	197832	178287	15357.1	4791.12				3459.62	189592	172430	13479.9	4915.35
									3461.38	212881	193205	15445.1	4124.5				3461.38	196679	177144	15277.7	4715.22				3461.38	188618	171324	13429.6	4841.8
									3463.13	211509	192086	15356.3	4100.57				3463.13	195289	176117	15284.8	4687.86				3463.13	187582	170331	13414.9	4803.98
									3464.88	209814	190577	15236.6	4025.9				3464.88	194220	174734	15298.9	4602.49				3464.88	185900	168994	13361.3	4721.12
									3466.64	208311	189132	15068.8	3988.18				3466.64	192817	173409	15276.7	4559.37				3466.64	184569	167712	13219.9	4672.51
									3468.39	206260	187163	15023.8	3908.32				3468.39	191062	171604	15284.7	4468.08				3468.39	182720	165966	13132	4575.17
									3470.14	204528	185849	15016.8	3863.32				3470.14	189664	170399	15196.9	4416.63				3470.14	181247	164801	13097.7	4515.99
									3471.89	202996	183972	14968.6	3785.9				3471.89	187714	168678	15079.7	4328.11				3471.89	179792	163136	12974	4430.69
									3473.64	201457	182430	14840.6	3750.07				3473.64	186134	167264	14959	4287.16				3473.64	178348	161769	12874.5	4377.3
									3475.4	199567	180807	14824.1	3673.49				3475.4	184419	165776	14781.1	4199.61				3475.4	176409	160330	12783.7	4290.7
									3477.15	197793	179501	14762.7	3639.65				3477.15	183268	164578	14718.4	4160.92				3477.15	175281	159172	12626.5	4247.81
									3478.9	196228	177804	14560.7	3558.18				3478.9	181224	163022	14571.1	4067.78				3478.9	173505	157667	12515.3	4159.29
									3480.65	194883	176330	14517.9	3517.81				3480.65	180229	161671	14485.1	4021.63				3480.65	172083	156360	12460.2	4109.91
									3482.4	192538	174687	14444.7	3423.17				3482.4	178131	160165	14307.8	3913.44				3482.4	170778	154903	12373.5	4007.16
									3484.14	191369	172991	14264.2	3376.95				3484.14	176653	158610	14253.9	3860.59				3484.14	169052	153399	12255.9	3952.5
									3485.89	189163	171410	14009.2	3290.01				3485.89	174789	157161	14020.8	3761.21				3485.89	167519	151998	12121.3	3856.13
									3487.64	186987	169641	13930.2	3258.7				3487.64	173295	155539	13882	3725.42				3487.64	165522	150429	11943.4	3805.88
									3489.39	185003	167905	13650.2	3184.8				3489.39	171157	153947	13755	3640.93				3489.39	163778	148890	11763.1	3715.12
									3491.14	183621	166344	13564.9	3158.97				3491.14	169608	152515	13689.1	3611.4				3491.14	162331	147505	11594.9	3677.69
									3492.88	181599	164797	13489.8	3068.81				3492.88	168328	151097	13457.7	3508.32				3492.88	160728	146133	11496.4	3581.45
									3494.63	180160	163014	13362.2	3040.7				3494.63	166579	149462	13355.4	3476.19				3494.63	159072	144552	11396.4	3541.3
									3496.38	178126	161333	13189	2958.43				3496.38	164341	147921	13157.1	3382.13				3496.38	157503	143062	11256.1	3453.85
									3498.12	175912	159630	13099.1	2924.84				3498.12	162879	146360	13014.7	3343.74				3498.12	155782	141551	11157.8	3407.47
									3499.87	174199	157967	12834.7	2849.61				3499.87	160755	144835	12798.4	3257.73				3499.87	154040	140077	11043	3324.39
									3501.61	172249	156084	12608.3	2825.93				3501.61	159439	143108	12677.7	3230.66				3501.61	152343	138407	10898.2	3286.14
									3503.36	169953	154316	12505.5	2751.61				3503.36	157335	141487	12462.4	3145.7				3503.36	150618	136839	10703.9	3203.44
									3505.1	167867	152398	12407.5	2731.42				3505.1	155353	139729	12357.4	3122.61				3505.1	148684	135139	10599.3	3166.67
									3506.84	166303	150726	12272.9	2650.86				3506.84	153447	138196	12113.6	3030.52				3506.84	146744	133656	10367.9	3079.78
									3508.59	164516	148967	12119.4	2613.24				3508.59	151784	136583	11944.8	2987.5				3508.59	145364	132096	10180.3	3035.57
									3510.33	162717	147410	11898.6	2538.08				3510.33	150080	135155	11783.8	2901.59				3510.33	143328	130715	10058.1	2949.31
									3512.07	160821	146127	11695.1	2505.43				3512.07	148806	133979	11673	2864.26				3512.07	142261	129578	9974.35	2901.59
									3513.81	158536	144344	11508.1	2426.8				3513.81	146989	132344	11615.9	2774.36				3513.81	140777	127997	9820.01	2822.28
									3515.55	157266	142875	11262.4	2397.4				3515.55	145525	130998	11505.3	2740.75				3515.55	139213	126694	9723.17	2786.54
									3517.3	155433	140990	11175	2339.77				3517.3	144013	129270	11362.8	2674.88				3517.3	137366	125023	9590.99	2719.9
									3519.04	153371	139463	11106.6	2316.32				3519.04	142070	127869	11205.2	2648.06				3519.04	135645	123669	9442.39	2694.66
									3520.78	151862	137784	10864	2244.36				3520.78	140263	126329	11030	2565.8				3520.78	134042	122179	9255.95	2620.91
									3522.52	150145	136464	10734.8	2224.69				3522.52	138807	125120	10776.3	2543.31				3522.52	132896	121009	9156.1	2589.75
									3524.26	147782	134778	10576.2	2154.04				3524.26	137050	123573	10632.9	2462.55				3524.26	130945	119514	9024.13	2515.47
									3525.99	146844	133214	10469	2125.68				3525.99	135447	122140	10427.5	2430.12				3525.99	129823	118128	8895	2478.78
									3527.73	144604	131656	10319.1	2058.63				3527.73	134026	120711	10290.2	2353.47				3527.73	127912	116746	8725.44	2403.19
									3529.47	143608	130228	10277.2	2045.51				3529.47	132146	119402	10118.6	2338.47				3529.47	126551	115480	8585.56	2381.16
									3531.21	141302	128541	10029.2	1976.73				3531.21	130684	117855	9912.4	2259.84				3531.21	124870	113983	8387.39	2312.14
									3532.95	139804	127173	9885.48	1960.95				3532.95	129055	116600	9671.15	2241.79				3532.95	123356	112770	8257.07	2286.71
									3534.68	137870	125643	9572.43	1892.08				3534.68	127310	115198	9540.74	2163.07				3534.68	121973	111414	8101.99	2216.53
									3536.42	136292	124223	9364.44	1882.82				3536.42	125843	113896	9294.92	2152.48				3536.42	120526	110154	8007.41	2199.62
									3538.16	134347	122694	9137.34	1814.26				3538.16	124423	112495	9162.63	2074.1				3538.16	118951	108799	7922.41	2123.08
									3539.89	132826	121261	8918.81	1797.56				3539.89	122623	111180	9044.66	2055				3539.89	117802	107528	7832.27	2098.85
									3541.63	131263	119923	8746.57	1745.31				3541.63	121590	109954	8901.7	1995.28				3541.63	116364	106342	7762.87	2038.23
									3543.36	129726	118740	8608.14	1739.09				3543.36	120241	108868	8691.96	1988.16				3543.36	115268	105292	7618.47	2019.64
									3545.1	128118	117063	8488.29	1690.14				3545.1	118409	107331	8631.76	1932.2				3545.1	113693	103805	7444.47	1960.35
									3546.83	126839	116021	8374.3	1685.4				3546.83	117112	106376	8479.16	1926.78				3546.83	112184	102882	7291.99	1952.1
									3548.56	125249	114429	8247.12	1634.43				3548.56	115911	104917	8342.26	1868.51				3548.56	110743	101470	7157.29	1896.07
									3550.3	123772	113147	8164.45	1627.04				3550.3	114468	103741	8226.19	1860.06				3550.3	109463	100333	6947.38	1883.71
									3552.03	121814	111617	8007.05	1567.86				3552.03	112872	102338	8114.44	1792.41				3552.03	108142	98975.8	6823.4	1817.97
									3553.76	120827	110330	7871.57	1543.62				3553.76	111510	101158	7988.48	1764.7				3553.76	106544	97834.5	6745.07	1792.66
									3555.49	118891	109011	7685.37	1487.2				3555.49	109974	99948.5	7752.34	1700.2				3555.49	105213	96665	6590.24	1732.26
									3557.23	117532	107538	7609.38	1476.24				3557.23	108814	98598	7597.97	1687.66				3557.23	104108	95358.9	6403.9	1716.47
									3558.96	116019	106469	7360.06	1427.29				3558.96	107020	97617.5	7388.52	1631.71				3558.96	102638	94410.6	6344.7	1662.19
									3560.69	115126	105441	7263.76	1421.09				3560.69	106305	96675.4	7262.07	1624.61				3560.69	101615	93499.5	6283.18	1650.95
									3562.42	113216	104099	7171.87	1372.57				3562.42	104616	95445.4	7081.6	1569.15				3562.42	100604	92309.9	6143.07	1598.87
									3564.15	111971	102708	7098.22	1369.56				3564.15	103426	94169.2	7018.24	1565.71				3564.15	99194.9	91075.6	6080.21	1591.67
									3565.88	110690	101289	6919.54	1302.62				3565.88	102048	92868.9	6848.3	1489.18				3565.88	97746.8	89818	6027.03	1519.82
									3567.61	109121	100076	6814.09	1285.35				3567.61	100704	91756.6	6714.33	1469.44				3567.61	96532.8	88742.2	5926.84	1497.74
									3569.34	107504	98853.3	6682.17	1233.59				3569.34	99272.8	90635.4	6547.58	1410.26				3569.34	95381.6	87657.8	5801.23	1442.3
									3571.06	106023	97574	6496.72	1226.95				3571.06	97822.3	89462.4	6415.37	1402.67				3571.06	94191.3	86523.4	5729.99	1427.69
									3572.79	104655	96190.9	6301.2	1170.2				3572.79	96477.1	88194.3	6327.72	1337.8				3572.79	92663.3	85297	5591.86	1369.62
									3574.52	103244	94907.5	6190.44	1170.28				3574.52	95397.3	87017.6	6193.03	1337.89				3574.52	91609.1	84158.9	5431.84	1365.35
									3576.24	101562	93632.6	6142.87	1113.54				3576.24	94218.6	85848.7	6127.56	1273.03				3576.24	90004.8	83028.4	5292.67	1313.09
									3577.97	100702	92737	6015.11	1110.18				3577.97	92859.4	85027.5	6086.86	1269.18				3577.97	89040.6	82234.3	5127.25	1304.04
									3579.7	99343.3	91267.1	5888.75	1047.56				3579.7	91576.2	83679.8	5942.83	1197.59				3579.7	87781.9	80930.8	5079.48	1241.07
									3581.42	98069	90368.7	5822.64	1041.94				3581.42	90809.7	82856.2	5805.46	1191.16				3581.42	86561.8	80134.2	5021.11	1226
									3583.15	96653.7	89074.2	5600.54	994.686				3583.15	89202.9	81669.3	5684.98	1137.15				3583.15	86085.9	78986.3	4953.29	1173.7
									3584.87	95514.2	88035.6	5404.11	1002.09				3584.87	88279.2	80717	5543.18	1145.61				3584.87	84642.6	78065.3	4909.19	1167.28
									3586.6	93610.5	86881.4	5265.18	960.587				3586.6	86761.7	79658.7	5290.81	1098.16				3586.6	83396.7	77041.8	4828.96	1123.12
									3588.32	92609.6	85636.4	5137.29	963.607				3588.32	85583	78517.2	5142.46	1101.62				3588.32	82460.4	75937.8	4616.89	1124.35
									3590.05	91485.2	84603.3	4958.44	910.912				3590.05	84137.2	77570	4984.27	1041.37				3590.05	80937.6	75021.7	4509.95	1068.11
									3591.77	90369.5	83548.1	4965.92	918.818				3591.77	83275.1	76602.5	4943.82	1050.41				3591.77	80019.2	74086	4352.88	1071.37
									3593.49	88969.8	82504.2	4884.18	860.758				3593.49	82297.2	75645.4	4845.33	984.036				3593.49	79096.9	73160.4	4153.38	1013.81
									3595.22	88086.9	81437.1	4796.96	846.776				3595.22	81450.2	74667	4838.14	968.051				3595.22	77679.3	72214.1	4128.33	999.445
									3596.94	86632.8	80185.2	4725.56	799.222				3596.94	79974.8	73519.2	4724.56	913.687				3596.94	76524.6	71104	4020.71	950.024
									3598.66	85407.8	79080.5	4615.11	806.741				3598.66	78918.3	72506.3	4633.95	922.283				3598.66	75809.1	70124.4	3865.26	953.601
									3600.38	84462.8	78114.9	4459.24	761.473				3600.38	77608.3	71621	4505.24	870.531				3600.38	74559.1	69268.1	3834.11	905.513
									3602.1	82758.4	76964	4350.32	771.269				3602.1	76644.8	70565.8	4376.76	881.731				3602.1	73300.7	68247.6	3773.06	906.999
									3603.82	81464.7	75717	4225.45	727.07				3603.82	75438.6	69422.5	4185.84	831.201				3603.82	72341.6	67141.8	3585.74	862.204
									3605.54	80452.3	74667.6	4105.32	730.137				3605.54	74154.3	68460.3	4053.16	834.707				3605.54	71220.9	66211.3	3532.91	858.187
									3607.26	79134.7	73550.4	4060.88	674.348				3607.26	72774	67436	3941.8	770.928				3607.26	69862.8	65220.6	3439.49	798.297
									3608.98	78055.5	72430.2	4023.79	664.46				3608.98	71610.1	66408.9	3751.07	759.625				3608.98	69145.1	64227.3	3284.33	785.823
									3610.7	76691.4	71241.9	3870.41	616.429				3610.7	70718.2	65319.4	3616.51	704.714				3610.7	67649.9	63173.6	3169.75	738.34
									3612.42	75643	70199.2	3752.04	617.396				3612.42	69306.6	64363.4	3502.86	705.82				3612.42	66567.1	62248.9	3097.3	733.814
									3614.14	73950.3	69053	3605.37	581.705				3614.14	68212.3	63312.4	3462.81	665.017				3614.14	65561.5	61232.5	2943.54	696.335
									3615.85	72951	68076	3538.2	598.468				3615.85	67068.3	62416.7	3367.18	684.181				3615.85	64541.1	60366.2	2924.75	709.935
									3617.57	71636.5	66864	3386.28	552.069				3617.57	66186.1	61305.4	3360.21	631.137				3617.57	63333.7	59291.4	2862.96	662.665
									3619.29	70681.2	65686.8	3373.34	553.49				3619.29	65026.7	60226	3350.5	632.761				3619.29	62523.4	58247.5	2728.97	662.549
									3621.01	69102.2	64539.4	3290.31	504.391				3621.01	63960.2	59174.1	3277.87	576.63				3621.01	61130.8	57230.1	2682.82	609.724
									3622.72	68309	63593.5	3307.05	510.681				3622.72	63040.3	58306.8	3266.57	583.821				3622.72	59945.8	56391.3	2635.84	604.939
									3624.44	66686.5	62349.6	3174.05	453.986				3624.44	61331.1	57166.3	3201.57	519.006				3624.44	59122.7	55288.3	2480.71	552.787
									3626.15	65796	61064.2	3134.53	465.177				3626.15	60686.7	55987.8	3159.39	531.799				3626.15	57844.7	54148.5	2388.38	556.403
									3627.87	64113.8	59908.3	3130.75	434.645				3627.87	59278.8	54928	3089.4	496.895				3627.87	56512.9	53123.5	2359.29	522.356
									3629.58	62783.2	58546.5	3109.85	451.824				3629.58	58125.3	53679.4	3135.23	516.534				3629.58	55240.1	51916	2274.51	536.171
									3631.3	61731.7	57172.9	2991.68	408.396				3631.3	56664.8	52420	3010.05	466.887				3631.3	53983.8	50697.9	2166	496.418
									3633.01	60011.5	55917.1	2903.89	421.762				3633.01	55523.5	51268.6	2963.02	482.167				3633.01	52871.5	49584.3	2103.53	503.599
									3634.72	58565.5	54563.9	2884.81	371.278				3634.72	53960.6	50027.9	2817.28	424.452				3634.72	51413.4	48384.4	2073.69	455.428
									3636.43	56954.8	53329.4	2791.64	363.423				3636.43	52869.6	48896	2744.31	415.472				3636.43	50240.6	47289.7	1964.5	444.452
									3638.15	55903.1	51904.3	2750.44	325.582				3638.15	51163.1	47589.4	2626.52	372.211				3638.15	49073.6	46026	1886.82	403.865
									3639.86	54336.7	50389.3	2621.79	328.09				3639.86	49933.8	46200.3	2510.27	375.079				3639.86	47292.4	44682.6	1804.93	400.707
									3641.57	52733.7	48993.8	2654.4	305.752				3641.57	48437.3	44920.8	2433.06	349.542				3641.57	46211.2	43445.1	1731.85	372.025
									3643.28	50986	47773.4	2565.38	319.359				3643.28	47006.7	43801.9	2430.4	365.097				3643.28	44852.3	42362.9	1623.22	384.018
									3644.99	49833.2	46197.8	2514.36	289.55				3644.99	45790.8	42357.3	2402.22	331.019				3644.99	43414.5	40965.8	1599.8	351.724
									3646.7	48070.7	44672.3	2501.84	299.63				3646.7	44362.8	40958.5	2369.39	342.544				3646.7	41978.7	39613	1578.01	356.677
									3648.41	46537.2	43003.4	2521.5	255.225				3648.41	42861.5	39428.4	2399.79	291.778				3648.41	40484.3	38133.1	1509.15	312.083
									3650.12	45057.2	41539.8	2427.74	245.776				3650.12	41277.9	38086.5	2332.23	280.976				3650.12	39349.5	36835.3	1437.31	304.273
									3651.83	43146.6	40002.4	2357.48	216.743				3651.83	39865.8	36676.9	2189.69	247.785				3651.83	37468.1	35472	1419.97	270.27
									3653.54	41592	38588.6	2238.63	220.529				3653.54	38312.1	35380.7	2096.74	252.113				3653.54	36162	34218.4	1369.21	270.785
									3655.25	39867.6	36985.4	2114.76	191.791				3655.25	36436.2	33910.7	2026.94	219.259				3655.25	34928.3	32796.7	1227.15	242.995
									3656.96	38324.3	35544.8	2077.5	210.941				3656.96	35397.1	32589.8	1920.16	241.152				3656.96	33473.5	31519.2	1159.83	259.349
									3658.67	36857.9	34119.1	2013.48	182.802				3658.67	33964.8	31282.7	1858.16	208.983				3658.67	31916.6	30255	1140.11	228.144
									3660.37	35551.3	32749	1940.22	192.199				3660.37	32524.9	30026.5	1852.66	219.726				3660.37	30560.6	29040.1	1077.53	232.581
									3662.08	33892.3	31364	1888.41	152.58				3662.08	31222	28756.7	1772.21	174.432				3662.08	29518.5	27812	1008.94	192.389
									3663.79	32341.8	29976.3	1824.96	147.944				3663.79	29830.9	27484.3	1670.8	169.133				3663.79	28265.7	26581.4	980.769	186.981
									3665.49	30933.2	28562.5	1709.63	112.662				3665.49	28442.3	26188	1597.62	128.798				3665.49	26805.3	25327.7	972.207	150.687
									3667.2	29531.8	27257.5	1680.25	118.594				3667.2	27018.3	24991.5	1518.04	135.58				3667.2	25559.7	24170.5	959.203	155.888
									3668.9	28067.6	25987	1608.01	82.779				3668.9	25813.1	23826.7	1411.99	94.6346				3668.9	24391.9	23043.9	908.376	126.462
									3670.61	26995.1	24755.6	1561.42	103.36				3670.61	24622.3	22697.6	1330.74	118.164				3670.61	23466.8	21951.9	895.906	141.649
									3672.31	25494.1	23626	1506.51	64.8231				3672.31	23341.1	21661.9	1297.07	74.1071				3672.31	22258.7	20950.2	878.877	104.113
									3674.02	24457.5	22450.9	1453.97	73.9545				3674.02	22300.6	20584.5	1210.03	84.5463				3674.02	21206.3	19908.3	862.649	113.368
									3675.72	23150.6	21279	1336.95	32.4646				3675.72	21239.5	19510.1	1159.68	37.1142				3675.72	20058.5	18869.1	775.157	73.6409
									3677.42	22043.1	20346.2	1326.71	47.2757				3677.42	20084.2	18654.8	1147.81	54.0466				3677.42	19200.7	18042	725.265	78.1329
									3679.13	20839.5	19302	1250.67	10.2967				3679.13	19252.6	17697.4	1128.35	11.7714				3679.13	18088.8	17116	684.777	44.4366
									3680.83	20089.6	18385.2	1161.93	35.2533				3680.83	18363.5	16856.8	1030.99	40.3023				3680.83	17261.5	16303	636.659	63.6244
									3682.53	18874.2	17357.1	1115.48	16.553				3682.53	17422.9	15914.2	1023.1	18.9237				3682.53	16389.3	15391.4	583.356	40.4261
									3684.23	17938.3	16610.5	1084.48	33.9498				3684.23	16371.4	15229.7	971.088	38.8121				3684.23	15588.6	14729.3	594.374	55.0517
									3685.93	17067.3	15702.3	993.025	-0.227701				3685.93	15686.7	14397	926.629	-0.260312				3685.93	14727.1	13924	597.346	25.992
									3687.64	16224.4	14935.6	940.033	25.8024				3687.64	14894.9	13694	838.974	29.4978				3687.64	14188.3	13244.1	551.928	45.595
									3689.34	15312.9	14156.5	902.797	-10.3809				3689.34	14172.7	12979.6	838.437	-11.8677				3689.34	13445.5	12553.2	550.515	10.4723
									3691.03	14733.5	13562.8	852.31	-1.89374				3691.03	13423.8	12435.3	769.013	-2.16496				3691.03	12724.9	12026.8	521.468	23.238
									3692.74	13862.3	12802.4	780.921	-22.5957				3692.74	12794.9	11738.1	717.81	-25.8319				3692.74	12131.7	11352.5	470.493	2.99214
									3694.43	13289.1	12250.7	755.046	-0.428717				3694.43	12100.3	11232.2	649.963	-0.490118				3694.43	11455	10863.2	417.81	21.9571
									3696.13	12473.9	11613.4	707.678	-23.1052				3696.13	11521	10647.9	639.793	-26.4144				3696.13	10923.7	10298.1	415.769	0.345099
									3697.83	12071	11109.3	708.735	-7.78576				3697.83	10973.7	10185.7	597.171	-8.90084				3697.83	10421.6	9851.11	386.212	15.7187
									3699.53	11422.5	10553.2	676.345	-40.3764				3699.53	10548.5	9675.86	579.107	-46.1591				3699.53	9988.16	9357.99	374.708	-15.3614
									3701.23	11044.7	10038.9	647.371	-21.3431				3701.23	9988.34	9204.3	570.579	-24.3999				3701.23	9480.37	8901.92	363.173	-1.62108
									3702.93	10271.9	9455.36	610.21	-46.3126				3702.93	9386.66	8669.31	551.362	-52.9456				3702.93	8865.13	8384.51	369.114	-30.9372
									3704.62	9784.74	9122.53	588.851	-38.9653				3704.62	9140.8	8364.15	511.296	-44.546				3704.62	8609.54	8089.38	333.184	-21.0194
									3706.32	9381.3	8658.01	522.331	-51.3957				3706.32	8577.24	7938.24	475.677	-58.7567				3706.32	8230.65	7677.46	323.946	-35.9439
									3708.01	8990.99	8277.31	478.6	-27.1202				3708.01	8212.4	7589.2	430.962	-31.0043				3708.01	7746.76	7339.88	307.732	-15.6223
									3709.71	8465.45	7839.35	466.182	-41.6461				3709.71	7746.09	7187.65	406.634	-47.6106				3709.71	7441.61	6951.52	284.865	-28.688
									3711.41	8120.5	7563.24	435.968	-24.9306				3711.41	7387.4	6934.49	394.547	-28.5012				3711.41	7069.94	6706.68	270.792	-6.16923
									3713.1	7632.52	7076.3	389.276	-46.8454				3713.1	7098.85	6488.03	343.319	-53.5546				3713.1	6641.49	6274.89	272.026	-27.0087
									3714.8	7394.16	6860.5	364.711	-27.3231				3714.8	6829.91	6290.17	324.069	-31.2363				3714.8	6531.89	6083.53	230.066	-6.18081
									3716.49	6917.22	6475.66	347.957	-48.9128				3716.49	6265.48	5937.32	318.038	-55.9181				3716.49	6120.77	5742.27	216.038	-33.1008
									3718.18	6650.68	6182.95	303.181	-31.1603				3718.18	6095.37	5668.94	280.289	-35.6231				3718.18	5731.24	5482.71	184.841	-16.9939
									3719.88	6277.81	5841.26	260.155	-55.4673				3719.88	5741.23	5355.66	251.479	-63.4113				3719.88	5439.83	5179.72	151.216	-43.0734
									3721.57	5905.48	5604.71	235.089	-32.8701				3721.57	5529.07	5138.78	236.723	-37.5777				3721.57	5152.36	4969.96	135.576	-24.82
									3723.26	5567.91	5283.23	244.651	-48.5757				3723.26	5205.64	4844.02	200.879	-55.5328				3723.26	4934.88	4684.89	133.895	-42.7429
									3724.95	5354.57	5068.53	244.223	-24.0263				3724.95	4871.16	4647.17	183.608	-27.4674				3724.95	4767.82	4494.51	150.321	-15.8929
									3726.65	5247.32	4762.26	227.581	-52.9377				3726.65	4582.89	4366.36	163.949	-60.5194				3726.65	4435.81	4222.92	164.009	-43.2538
									3728.34	5014.7	4606.78	243.356	-23.6533				3728.34	4496.36	4223.8	129.447	-27.0409				3728.34	4403.62	4085.05	153.06	-18.6318
									3730.03	4529.93	4339.52	231.019	-52.3543				3730.03	4243.43	3978.76	128.539	-59.8525				3730.03	4074.63	3848.05	138.693	-46.1334
[truncated: 80 more rows]

## Sheet: Figure 4
Figure 4a							Figure 4b				Figure 4c			Figure 4d
[truncated: 602 more rows]

## Sheet: Figure 5
Figure 5a 5c 5e -HeLa Cell Line								Figure 5a 5c 5f -RAW 264.7 Cell Line								Figure 5a 5c 5f -HT22 Cell Line								Figure 5b CV(%)					Figure 5d
[truncated: 70 more rows]

[truncated: 9 more sheets: S1, S2, S3, S5, S7, S9, S10, S13, S15]
